# Supplementary material for: Breast cancer secretes anti-ferroptotic MUFAs and depends on selenoprotein synthesis for metastasis
Source: EMBO Mol Med. 2024 Oct 21;16(11):7. doi: 10.1038/s44321-024-00142-x (PMC11555046; doi:10.1038/s44321-024-00142-x)
Supplement: Supplementary file 2 — Source data Fig. 1 [file 44321_2024_142_MOESM2_ESM.zip]

Archive with 96 entries (89 files):
- Figure 1/
- __MACOSX/._Figure 1
- Figure 1/A/
- __MACOSX/Figure 1/._A
- Figure 1/F/
- __MACOSX/Figure 1/._F
- Figure 1/C/
- __MACOSX/Figure 1/._C
- Figure 1/D/
- __MACOSX/Figure 1/._D
- Figure 1/E/
- __MACOSX/Figure 1/._E
- Figure 1/B/
- __MACOSX/Figure 1/._B
- Figure 1/A/Vehicle.tif
- __MACOSX/Figure 1/A/._Vehicle.tif
- Figure 1/A/Ferrostatin.tif
- __MACOSX/Figure 1/A/._Ferrostatin.tif
- Figure 1/A/Na2SeO3.tif
- __MACOSX/Figure 1/A/._Na2SeO3.tif
- Figure 1/F/exp#3 MM Na2SeO3 CAF.tif
- __MACOSX/Figure 1/F/._exp#3 MM Na2SeO3 CAF.tif
- Figure 1/F/exp#1 MF.tif
- __MACOSX/Figure 1/F/._exp#1 MF.tif
- Figure 1/F/exp#3 MF.tif
- __MACOSX/Figure 1/F/._exp#3 MF.tif
- Figure 1/F/exp#5.tif
- __MACOSX/Figure 1/F/._exp#5.tif
- Figure 1/F/quantification of single experiments.xlsx
- __MACOSX/Figure 1/F/._quantification of single experiments.xlsx
- Figure 1/F/exp#4.tif
- __MACOSX/Figure 1/F/._exp#4.tif
- Figure 1/F/exp#3 DF.tif
- __MACOSX/Figure 1/F/._exp#3 DF.tif
- Figure 1/F/pictures and labels.pptx
- __MACOSX/Figure 1/F/._pictures and labels.pptx
- Figure 1/F/exp#1 CAF.tif
- __MACOSX/Figure 1/F/._exp#1 CAF.tif
- Figure 1/F/exp#2 MF.tif
- __MACOSX/Figure 1/F/._exp#2 MF.tif
- Figure 1/F/exp#1 MM Na2SeO3.tif
- __MACOSX/Figure 1/F/._exp#1 MM Na2SeO3.tif
- Figure 1/F/exp#2 MM Na2SeO3 CAF.tif
- __MACOSX/Figure 1/F/._exp#2 MM Na2SeO3 CAF.tif
- Figure 1/C/picture+label.pptx
- __MACOSX/Figure 1/C/._picture+label.pptx
- Figure 1/C/Quantification.xlsx
- __MACOSX/Figure 1/C/._Quantification.xlsx
- Figure 1/C/exp4.tif
- __MACOSX/Figure 1/C/._exp4.tif
- Figure 1/C/exp5.tif
- __MACOSX/Figure 1/C/._exp5.tif
- Figure 1/C/exp2.tif
- __MACOSX/Figure 1/C/._exp2.tif
- Figure 1/C/exp3.tif
- __MACOSX/Figure 1/C/._exp3.tif
- Figure 1/C/exp1.tif
- __MACOSX/Figure 1/C/._exp1.tif
- Figure 1/D/exp#3 bt549.tif
- __MACOSX/Figure 1/D/._exp#3 bt549.tif
- Figure 1/D/exp#1 E0771.tif
- __MACOSX/Figure 1/D/._exp#1 E0771.tif
- Figure 1/D/exp#2 +exp#3 mda231.tif
- __MACOSX/Figure 1/D/._exp#2 +exp#3 mda231.tif
- Figure 1/D/exp#2 bt549 cal120 mcf7.tif
- __MACOSX/Figure 1/D/._exp#2 bt549 cal120 mcf7.tif
- Figure 1/D/exp#3 cal120 mcf7.tif
- __MACOSX/Figure 1/D/._exp#3 cal120 mcf7.tif
- Figure 1/D/exp#1 bt549 cal120 mcf7.tif
- __MACOSX/Figure 1/D/._exp#1 bt549 cal120 mcf7.tif
- Figure 1/D/pictures and labels.pptx
- __MACOSX/Figure 1/D/._pictures and labels.pptx
- Figure 1/D/quantification of induvidual experiments.xlsx
- __MACOSX/Figure 1/D/._quantification of induvidual experiments.xlsx
- Figure 1/D/exp#2 E0771.tif
- __MACOSX/Figure 1/D/._exp#2 E0771.tif
- Figure 1/D/exp#1 mda231.tif
- __MACOSX/Figure 1/D/._exp#1 mda231.tif
- Figure 1/E/quantification of single experiments.xlsx
- __MACOSX/Figure 1/E/._quantification of single experiments.xlsx
- Figure 1/E/exp#1.tif
- __MACOSX/Figure 1/E/._exp#1.tif
- Figure 1/E/Image_0000300_01.tif
- __MACOSX/Figure 1/E/._Image_0000300_01.tif
- Figure 1/E/exp#3 cal120.tif
- __MACOSX/Figure 1/E/._exp#3 cal120.tif
- Figure 1/E/exp#2.tif
- __MACOSX/Figure 1/E/._exp#2.tif
- Figure 1/E/pictures and labels.pptx
- __MACOSX/Figure 1/E/._pictures and labels.pptx
- Figure 1/E/exp#3 mcf7 Bt549.tif
- __MACOSX/Figure 1/E/._exp#3 mcf7 Bt549.tif
- Figure 1/E/exp#3 MM Na2SeO3.tif
- __MACOSX/Figure 1/E/._exp#3 MM Na2SeO3.tif
- Figure 1/B/quantification.xlsx
- __MACOSX/Figure 1/B/._quantification.xlsx
