# Supplementary material for: Breast cancer secretes anti-ferroptotic MUFAs and depends on selenoprotein synthesis for metastasis
Source: EMBO Mol Med. 2024 Oct 21;16(11):7. doi: 10.1038/s44321-024-00142-x (PMC11555046; doi:10.1038/s44321-024-00142-x)
Supplement: Supplementary file 2 — Source data Fig. 1 [file 44321_2024_142_MOESM2_ESM.zip › Figure 1/F/quantification of single experiments.xlsx]

## Sheet: exp1
					area covered by cells		average
	MM	1			1.366
		2			0.439
		3			0.318		0.707667
	MM+Se	1			32.099
		2			36.387
		3			31.823		33.4363
	CM cCAF	1			24.789
		2			29.646
		3			27.57		27.335
	CM MF	1			1.395
		2			1.262
		3			1.291		1.316

## Sheet: exp2
							area covered by cells		average
		MM	CTR				3.258		3.22633
							3.38
							3.041
			Se				31.515		30.3517
							32.169
							27.371
			CM/cCAF				31.576		30.5057
							30.136
							29.805
			CM/MF				5.933		6.439
							8.564
							4.82

## Sheet: exp3
			area covered by cells		average
	MM	CTR	5.55		3.9805
			2.411
		Se	40.579		39.6255
			38.672
		CM/cCAF	21.859		19.51
			17.161
		CM/hDF	5.498		6.6295
			7.761
		CM/MF	1.02		0.884333
			0.78
			0.853

## Sheet: exp4
							area covered by cells		average
scan319			MM				3.539
							1.464		2.5015
			MM/Se				23.702
							22.721		23.2115
			CM/hDF				4.093
							2.963		3.528

## Sheet: exp5
							area covered by cells		average
scan319			MM				0.891
							0.628		0.7595
			MM/Se				14.89
							12.195		13.5425
			CM/hDF				1.583
							1.388		1.4855

## Sheet: all
			MM	MM/Se	CM/CAF	CM/MF	CM/hDF
			0.707667	33.4363	27.335	1.316	3.528
			3.22633	30.3517	30.5057	6.439	6.6295
			3.9805	39.6255	19.51	0.884333	1.4855
			2.5015	23.2115
			0.7595	13.5425
