# Supplementary material for: Breast cancer secretes anti-ferroptotic MUFAs and depends on selenoprotein synthesis for metastasis
Source: EMBO Mol Med. 2024 Oct 21;16(11):7. doi: 10.1038/s44321-024-00142-x (PMC11555046; doi:10.1038/s44321-024-00142-x)
Supplement: Supplementary file 2 — Source data Fig. 1 [file 44321_2024_142_MOESM2_ESM.zip › Figure 1/C/Quantification.xlsx]

## Sheet: Sheet1
				area covered by cells		average
	CTRL	MM	well1	2.514		2.27
			well2	2.026
		CM	well1	7.45		6.98
			well2	6.51
	Se	MM	well1	26.163		22.292
			well2	18.421
		CM	well1	10.986		12.211
			well2	13.436
	Fer	MM	well1	22.781		20.4585
			well2	18.136
		CM	well1	8.698		9.276
			well2	9.854

## Sheet: Sheet2
				area covered by cells		average
	CTRL	MM	well1	1.564		1.46
			well2	1.356
		CM	well1	5.231		6.5485
			well2	7.866
	Se	MM	well1	34.276		31.9725
			well2	29.669
		CM	well1	27.673		27.704
			well2	27.735
	Fer	MM	well1	23.536		22.712
			well2	21.888
		CM	well1	23.112		23.12
			well2	23.128

## Sheet: Sheet3
					area covered by cells		average
		CTRL	MM	well1	0.899		0.809
				well2	0.719
			CM	well1	3.298		3.4015
				well2	3.505
		Se	MM	well1	20.956		22.569
				well2	24.182
			CM	well1	27.957		24.7575
				well2	21.558
		Fer	MM	well1	14.567		16.7055
				well2	18.844
			CM	well1	23.913		20.916
				well2	17.919

## Sheet: Sheet4
				area covered by cells		average
	CTRL	MM	well1	0.988		1.4285
			well2	1.869
		CM	well1	18.233		16.373
			well2	14.513
	Se	MM	well1	41.499		42.191
			well2	42.883
		CM	well1	22.079		22.1015
			well2	22.124
	Fer	MM	well1	36.233		36.718
			well2	37.203
		CM	well1	22.753		23.6385
			well2	24.524

## Sheet: Sheet5
				area covered by cells		average
	MM	CTRL	well1	0.482		0.4065
			well2	0.331
		Se	well1	41.061		43.459
			well2	45.857
		Fer	well1	40.463		42.212
			well2	43.961
	CM	CTRL	well1	11.551		11.0965
			well2	10.642
		Se	well1	38.388		35.876
			well2	33.364
		Fer	well1	27.554		25.8805
			well2	24.207

## Sheet: all
		CTRL	MM	2.27	1.46	0.809	1.4285	0.4065
			CM	6.98	6.5485	3.4015	16.373	11.0965
		Se	MM	22.292	31.9725	22.569	42.191	43.459
			CM	12.211	27.704	24.7575	22.1015	35.876
		Fer	MM	20.4585	22.712	16.7055	36.718	42.212
			CM	9.276	23.12	20.916	23.6385	25.8805
