# Supplementary material for: Breast cancer secretes anti-ferroptotic MUFAs and depends on selenoprotein synthesis for metastasis
Source: EMBO Mol Med. 2024 Oct 21;16(11):7. doi: 10.1038/s44321-024-00142-x (PMC11555046; doi:10.1038/s44321-024-00142-x)
Supplement: Supplementary file 2 — Source data Fig. 1 [file 44321_2024_142_MOESM2_ESM.zip › Figure 1/D/quantification of induvidual experiments.xlsx]

## Sheet: #1
							well#	% covered by cells		average
					BT549	MM	1	11.463		13.854
							2	12.469
							3	17.63
						CM	1	33.847		31.0947
							2	34.346
							3	25.091
					CAL-120	MM	1	17.645		18.0227
							2	20.201
							3	16.222
						CM	1	50.715		54.073
							2	57.776
							3	53.728
					MCF7	MM	1	23.903		28.241
							2	32.573
							3	28.247
						CM	1	16.287		17.6487
							2	19.07
							3	17.589
					MDA231	MM	1	6.448		5.8805
							2	5.313
						CM	1	44.65		30.554
							2	16.458
					E0771	MM	1	13.9		15.1905
							2	16.481
						CM	1	45.983		52.099
							2	58.215

## Sheet: #2
			well#	%covered		average
	BT549	MM	1	15.826		15.8457
			2	17.969
			3	13.742
		CM	1	18.236		21.5897
			2	28.163
			3	18.37
	CAL-120	MM	1	10.984		15.067
			2	22.078
			3	12.139
		CM	1	52.497		56.4003
			2	64.613
			3	52.091
	MCF7	MM	1	23.395		22.7597
			2	22.495
			3	22.389
		CM	1	22.696		22.9337
			2	25.643
			3	20.462
	MDA231	MM	1	4.672		4.441
			2	4.21
		CM	1	12.288		13.6245
			2	14.961
	E0771	MM	1	15.054		17.117
			2	19.18
		CM	1	54.451		57.7365
			2	61.022

## Sheet: #3
			well#	%covered		average
	BT549	MM	1	6.299		7.97067
			2	10.737
			3	6.876
		CM	1	21.325		20.6313
			2	22.395
			3	18.174
	CAL-120	MM	1	21.835		26.161
			2	34.831
			3	21.817
		CM	1	49.678		52.5357
			2	57.517
			3	50.412
	MCF7	MM	1	24.671		24.213
			2	25.215
			3	22.753
		CM	1	20.243		20.9987
			2	22.661
			3	20.092
	MDA231	MM	1	2.035		2.768
			2	3.501
		CM	1	15.971		20.8015
			2	25.632

## Sheet: all
			FM			CM
		BT549	13.854	15.8457	7.97067	31.0947	21.5897	20.6313
		CAL120	18.0227	15.067	26.161	54.073	56.4003	52.5357
		MCF7	28.241	22.7597	24.213	17.6487	22.9337	20.9987
		MDA231	5.8805	4.441	2.768	30.554	13.6245	20.8015
		E0771	15.1905	17.117		52.099	57.7365
