# Supplementary material for: Breast cancer secretes anti-ferroptotic MUFAs and depends on selenoprotein synthesis for metastasis
Source: EMBO Mol Med. 2024 Oct 21;16(11):7. doi: 10.1038/s44321-024-00142-x (PMC11555046; doi:10.1038/s44321-024-00142-x)
Supplement: Supplementary file 2 — Source data Fig. 1 [file 44321_2024_142_MOESM2_ESM.zip › Figure 1/E/quantification of single experiments.xlsx]

## Sheet: exp1
	well #	area covered by cells
		FM/CTR	FM/Se	CM/BT549	CM/CAL120	CM/MCF7
	1	9.234	45.856	17.292	41.72	28.687
	2	7.826	46.903	18.396	45.737	30.828
	3	9.317	41.701	18.732	43.892	26.478
		8.79233	44.82	18.14	43.783	28.6643

## Sheet: exp2
		well #	area covered by cells
			FM		CM
			CTR	Se	BT549	CAL120	MCF7
		1	3.321	23.539	9.031	22.213	8.978
		2	2.571	24.795	11.656	25.666	10.957
		3	3.481	23.755	11.778	23.137	9.018
			3.12433	24.0297	10.8217	23.672	9.651

## Sheet: exp3
		well#	area covered		average
	CTR	1	1.366
		2	0.439
		3	0.318		0.707667
	Se	1	32.099
		2	36.387
		3	31.823		33.4363
	CM BT549	1	22.48
		2	22.976
		3	22.085		22.5137
	CM CAL120	1	36.89
		2	35.469
		3	41.082		37.8137
	CM MCF7	1	15.708
		2	17.172
		3	14.653		15.8443

## Sheet: all
			MM/CTR	MM/Se	CM/BT549	CM/CAL120	CM/MCF7
			8.79233	44.82	18.14	43.783	28.6643
			3.12433	24.0297	10.8217	23.672	9.651
			0.707667	33.4363	22.5137	37.8137	15.8443
