# Supplementary material for: Breast cancer secretes anti-ferroptotic MUFAs and depends on selenoprotein synthesis for metastasis
Source: EMBO Mol Med. 2024 Oct 21;16(11):7. doi: 10.1038/s44321-024-00142-x (PMC11555046; doi:10.1038/s44321-024-00142-x)
Supplement: Supplementary file 2 — Source data Fig. 1 [file 44321_2024_142_MOESM2_ESM.zip › Figure 1/B/quantification.xlsx]

## Sheet: exp#1
	Date Time	Elapsed time [h]
	2023-12-31 10:32:00	96
			Image 1	Image 2	Image 3	Image 4	Image 5	Image 6	Image 7		average		SD
		vehicle	74	95	76	107	109	84	91		90.8571		13.8976
		Na2SeO3	45	18	35	41	42	40	41		37.4286		9.07115
		ferrostatin-1	25	41	45	34	67	30	42		40.5714		13.6487

## Sheet: exp#2
	Date Time	Elapsed time [h]
	2024-02-25 10:44:00	96
				Image 1	Image 2	Image 3	Image 4	Image 5	Image 6	Image 7	Image 8	Image 9	Image 10	Image 11	Image 12	Image 13	Image 14	Image 15		average		SD
			vehicle	36	103	49	58	88	63	25	10	49	175	25	169	32	23			64.6429		52.1619
			Na2SeO3	7	10	31	8	17	16	8	6	8	45	9	14	15	11			14.6429		10.8458
			ferrostatin-1	6	9	24	5	14	14	10	7	3	25	12	19	24	14	23		13.9333		7.4973

## Sheet: exp#3
	Date Time	Elapsed time [h]
	2024-03-07 12:00:00	96
				Image 1	Image 2	Image 3	Image 4	Image 5	Image 6	Image 7	Image 8	Image 9	Image 10	Image 11	Image 12	Image 13	Image 14	Image 15	Image 16	Image 17	Image 18	Image 19	Image 20	Image 21	Image 22	Image 23	Image 24	Image 25	Image 26	Image 27	Image 28	Image 29	Image 30	Image 31	Image 32	Image 33	Image 34	Image 35	Image 36
			vehicle	68	84	67	122	116	108	66	77	65	67	160	120	110	96	83	125	133	118	50	61	49	113	94	83	97	64	83	77	109	102	111	89	139	82	73	102
			Na2SeO3	46	49	36	49	57	57	59	40	27	34	56	28	65	53	49	52	33	43	40	58	30	79	54	64	47	44	48	75	43	48	63	63	46	49	41	68
			ferrostatin-1	24	49	11	40	32	23	41	19	36	37	49	43	29	82	52	30	9	46	57	47	41	41	45	52	38	28	36	39	45	30	40	58	49	40	27	43
				average		SD
			vehicle	93.4167		26.2944
			Na2SeO3	49.8056		12.5102
			ferrostatin-1	39.1111		13.6983
