# Supplementary material for: Breast cancer secretes anti-ferroptotic MUFAs and depends on selenoprotein synthesis for metastasis
Source: EMBO Mol Med. 2024 Oct 21;16(11):7. doi: 10.1038/s44321-024-00142-x (PMC11555046; doi:10.1038/s44321-024-00142-x)
Supplement: Supplementary file 3 — Source data Fig. 2 [file 44321_2024_142_MOESM3_ESM.zip]

Archive with 144 entries (133 files):
- Figure 2/
- __MACOSX/._Figure 2
- Figure 2/G/
- __MACOSX/Figure 2/._G
- Figure 2/A/
- __MACOSX/Figure 2/._A
- Figure 2/F/
- __MACOSX/Figure 2/._F
- Figure 2/C/
- __MACOSX/Figure 2/._C
- Figure 2/D/
- __MACOSX/Figure 2/._D
- Figure 2/E/
- __MACOSX/Figure 2/._E
- Figure 2/G/quantification of single experiments.xlsx
- __MACOSX/Figure 2/G/._quantification of single experiments.xlsx
- Figure 2/G/pictures and labels.pptx
- __MACOSX/Figure 2/G/._pictures and labels.pptx
- Figure 2/G/raw pictures/
- __MACOSX/Figure 2/G/._raw pictures
- Figure 2/A/pictures/
- __MACOSX/Figure 2/A/._pictures
- Figure 2/A/quantification of single experiments.xlsx
- __MACOSX/Figure 2/A/._quantification of single experiments.xlsx
- Figure 2/A/pictures and labels.pptx
- __MACOSX/Figure 2/A/._pictures and labels.pptx
- Figure 2/F/western images.pptx
- __MACOSX/Figure 2/F/._western images.pptx
- Figure 2/C/pictures/
- __MACOSX/Figure 2/C/._pictures
- Figure 2/C/quantification of single experiments.xlsx
- __MACOSX/Figure 2/C/._quantification of single experiments.xlsx
- Figure 2/C/pictures and labels.pptx
- __MACOSX/Figure 2/C/._pictures and labels.pptx
- Figure 2/D/pictures/
- __MACOSX/Figure 2/D/._pictures
- Figure 2/D/quantification of single experiments.xlsx
- __MACOSX/Figure 2/D/._quantification of single experiments.xlsx
- Figure 2/D/pictures and labels.pptx
- __MACOSX/Figure 2/D/._pictures and labels.pptx
- Figure 2/E/quantification of single experiments.xlsx
- __MACOSX/Figure 2/E/._quantification of single experiments.xlsx
- Figure 2/E/exp#1.tif
- __MACOSX/Figure 2/E/._exp#1.tif
- Figure 2/E/exp#2.tif
- __MACOSX/Figure 2/E/._exp#2.tif
- Figure 2/E/pictures and labels.pptx
- __MACOSX/Figure 2/E/._pictures and labels.pptx
- Figure 2/G/raw pictures/exp1 ASCL3ko#2 MM.tif
- __MACOSX/Figure 2/G/raw pictures/._exp1 ASCL3ko#2 MM.tif
- Figure 2/G/raw pictures/exp2 ASCL3ko#2 CM.tif
- __MACOSX/Figure 2/G/raw pictures/._exp2 ASCL3ko#2 CM.tif
- Figure 2/G/raw pictures/exp3 NTC CM.tif
- __MACOSX/Figure 2/G/raw pictures/._exp3 NTC CM.tif
- Figure 2/G/raw pictures/exp3 ASCL3ko#1 MM.tif
- __MACOSX/Figure 2/G/raw pictures/._exp3 ASCL3ko#1 MM.tif
- Figure 2/G/raw pictures/exp3 ASCL3ko#2 CM.tif
- __MACOSX/Figure 2/G/raw pictures/._exp3 ASCL3ko#2 CM.tif
- Figure 2/G/raw pictures/exp2 NTC MM.tif
- __MACOSX/Figure 2/G/raw pictures/._exp2 NTC MM.tif
- Figure 2/G/raw pictures/exp1 NTC CM.tif
- __MACOSX/Figure 2/G/raw pictures/._exp1 NTC CM.tif
- Figure 2/G/raw pictures/exp1 ASCL3ko#1 CM.tif
- __MACOSX/Figure 2/G/raw pictures/._exp1 ASCL3ko#1 CM.tif
- Figure 2/G/raw pictures/exp2 ASCL3ko#1 MM.tif
- __MACOSX/Figure 2/G/raw pictures/._exp2 ASCL3ko#1 MM.tif
- Figure 2/G/raw pictures/exp2 NTC CM.tif
- __MACOSX/Figure 2/G/raw pictures/._exp2 NTC CM.tif
- Figure 2/G/raw pictures/exp3 ASCL3ko#2 MM.tif
- __MACOSX/Figure 2/G/raw pictures/._exp3 ASCL3ko#2 MM.tif
- Figure 2/G/raw pictures/exp2 ASCL3ko#1 CM.tif
- __MACOSX/Figure 2/G/raw pictures/._exp2 ASCL3ko#1 CM.tif
- Figure 2/G/raw pictures/exp1 ASCL3ko#1 MM.tif
- __MACOSX/Figure 2/G/raw pictures/._exp1 ASCL3ko#1 MM.tif
- Figure 2/G/raw pictures/exp1 NTC MM.tif
- __MACOSX/Figure 2/G/raw pictures/._exp1 NTC MM.tif
- Figure 2/G/raw pictures/exp2 ASCL3ko#2 MM.tif
- __MACOSX/Figure 2/G/raw pictures/._exp2 ASCL3ko#2 MM.tif
- Figure 2/G/raw pictures/exp1 ASCL3ko#2 CM.tif
- __MACOSX/Figure 2/G/raw pictures/._exp1 ASCL3ko#2 CM.tif
- Figure 2/G/raw pictures/exp3 ASCL3ko#1 CM.tif
- __MACOSX/Figure 2/G/raw pictures/._exp3 ASCL3ko#1 CM.tif
- Figure 2/G/raw pictures/exp3 NTC MM.tif
- __MACOSX/Figure 2/G/raw pictures/._exp3 NTC MM.tif
- Figure 2/A/pictures/exp#2 DMEMF-12 CM.tif
- __MACOSX/Figure 2/A/pictures/._exp#2 DMEMF-12 CM.tif
- Figure 2/A/pictures/exp#1 DMEMF-12 FM.tif
- __MACOSX/Figure 2/A/pictures/._exp#1 DMEMF-12 FM.tif
- Figure 2/A/pictures/exp#3 Plasmax FM.tif
- __MACOSX/Figure 2/A/pictures/._exp#3 Plasmax FM.tif
- Figure 2/A/pictures/exp#2 plasmax FM.tif
- __MACOSX/Figure 2/A/pictures/._exp#2 plasmax FM.tif
- Figure 2/A/pictures/exp#3 DMEMF-12 CM.tif
- __MACOSX/Figure 2/A/pictures/._exp#3 DMEMF-12 CM.tif
- Figure 2/A/pictures/exp#1 Plasmax FM.tif
- __MACOSX/Figure 2/A/pictures/._exp#1 Plasmax FM.tif
- Figure 2/A/pictures/exp#2 plasmax CM.tif
- __MACOSX/Figure 2/A/pictures/._exp#2 plasmax CM.tif
- Figure 2/A/pictures/exp#2 DMEMF-12 FM.tif
- __MACOSX/Figure 2/A/pictures/._exp#2 DMEMF-12 FM.tif
- Figure 2/A/pictures/exp#1 DMEMF-12 CM.tif
- __MACOSX/Figure 2/A/pictures/._exp#1 DMEMF-12 CM.tif
- Figure 2/A/pictures/exp#3 Plasmax CM.tif
- __MACOSX/Figure 2/A/pictures/._exp#3 Plasmax CM.tif
- Figure 2/A/pictures/exp#3 DMEMF-12 FM.tif
- __MACOSX/Figure 2/A/pictures/._exp#3 DMEMF-12 FM.tif
- Figure 2/A/pictures/exp#1 Plasmax CM.tif
- __MACOSX/Figure 2/A/pictures/._exp#1 Plasmax CM.tif
- Figure 2/C/pictures/exp#3 fractionated CM.tif
- __MACOSX/Figure 2/C/pictures/._exp#3 fractionated CM.tif
- Figure 2/C/pictures/exp#2 fractionated CM.tif
- __MACOSX/Figure 2/C/pictures/._exp#2 fractionated CM.tif
- Figure 2/C/pictures/exp#1 CM.tif
- __MACOSX/Figure 2/C/pictures/._exp#1 CM.tif
- Figure 2/C/pictures/exp#1 fractionated CM.tif
- __MACOSX/Figure 2/C/pictures/._exp#1 fractionated CM.tif
- Figure 2/C/pictures/exp#3 CM.tif
- __MACOSX/Figure 2/C/pictures/._exp#3 CM.tif
- Figure 2/C/pictures/exp#2 MM.tif
- __MACOSX/Figure 2/C/pictures/._exp#2 MM.tif
- Figure 2/C/pictures/exp#2 CM.tif
- __MACOSX/Figure 2/C/pictures/._exp#2 CM.tif
- Figure 2/C/pictures/exp#1 MM.tif
- __MACOSX/Figure 2/C/pictures/._exp#1 MM.tif
- Figure 2/C/pictures/exp#3 MM.tif
- __MACOSX/Figure 2/C/pictures/._exp#3 MM.tif
- Figure 2/D/pictures/exp#1 MM (same as exp#1 in C).tif
- __MACOSX/Figure 2/D/pictures/._exp#1 MM (same as exp#1 in C).tif
- Figure 2/D/pictures/exp#1 95C.tif
- __MACOSX/Figure 2/D/pictures/._exp#1 95C.tif
- Figure 2/D/pictures/exp#3 MM (same as exp#3 in C).tif
- __MACOSX/Figure 2/D/pictures/._exp#3 MM (same as exp#3 in C).tif
- Figure 2/D/pictures/exp#2 MM (same as exp#2 in C).tif
- __MACOSX/Figure 2/D/pictures/._exp#2 MM (same as exp#2 in C).tif
- Figure 2/D/pictures/exp#2 95C.tif
- __MACOSX/Figure 2/D/pictures/._exp#2 95C.tif
- Figure 2/D/pictures/exp#3 RT.tif
- __MACOSX/Figure 2/D/pictures/._exp#3 RT.tif
- Figure 2/D/pictures/exp#1 RT.tif
- __MACOSX/Figure 2/D/pictures/._exp#1 RT.tif
- Figure 2/D/pictures/exp#3 95C.tif
- __MACOSX/Figure 2/D/pictures/._exp#3 95C.tif
- Figure 2/D/pictures/exp#2 RT.tif
- __MACOSX/Figure 2/D/pictures/._exp#2 RT.tif
