# Supplementary material for: Breast cancer secretes anti-ferroptotic MUFAs and depends on selenoprotein synthesis for metastasis
Source: EMBO Mol Med. 2024 Oct 21;16(11):7. doi: 10.1038/s44321-024-00142-x (PMC11555046; doi:10.1038/s44321-024-00142-x)
Supplement: Supplementary file 3 — Source data Fig. 2 [file 44321_2024_142_MOESM3_ESM.zip › Figure 2/G/quantification of single experiments.xlsx]

## Sheet: exp1
				area covered
	NTC	MM	CTRL	1.15			1.34
				1.53
scan 507			Fer	36.59			35.231
				33.872
		CM	CTRL	24.008			21.511
				19.014
	ACSL3 #1	MM	CTRL	1.031			1.041
				1.051
			Fer	36.272			33.165
				30.058
		CM	CTRL	0.823			0.8115
				0.8
	ACSL3 #2	MM	CTRL	1.157			1.4135
				1.67
			Fer	30.718			28.951
				27.184
		CM	CTRL	2.61			3.9145
				5.219

## Sheet: exp2
				area covered		average
	NTC	MM	CTRL	3.573		2.385
				1.197
scan 508			Fer	27.449		26.6405
				25.832
		CM	CTRL	10.51		10.791
				11.072
	ACSL3 #1	MM	CTRL	0.42		1.229
				2.038
			Fer	19.426		18.4255
				17.425
		CM	CTRL	6.296		6.296
	ACSL3 #2	MM	CTRL	1.096		1.096
			Fer	14.583		15.3875
				16.192
		CM	CTRL	5.866		5.213
				4.56

## Sheet: exp3
					area covered		average
		NTC	MM	CTRL	0.493		0.293
					0.093
				Fer	30.032		28.1905
					26.349
			CM	CTRL	9.068		6.85
					4.632
		ACSL3 #1	MM	CTRL	0.186		0.1815
					0.177
				Fer	19.857		18.541
					17.225
			CM	CTRL	0.614		0.47
					0.326
		ACSL3 #2	MM	CTRL	0.065		0.13
					0.195
				Fer	25.344		22.219
					19.094
			CM	CTRL	0.279		0.4975
					0.716

## Sheet: all
	NTC	MM	CTRL	1.34	2.385	0.293
			Fer	35.231	26.6405	28.1905
		CM	CTRL	21.511	10.791	6.85
	ACSL3ko#1	MM	CTRL	1.041	1.229	0.1815
			Fer	33.165	18.4255	18.541
		CM	CTRL	0.8115	6.296	0.47
	ACSL3ko#2	MM	CTRL	1.4135	1.096	0.13
			Fer	28.951	15.3875	22.219
		CM	CTRL	3.9145	5.213	0.4975
