# Supplementary material for: Breast cancer secretes anti-ferroptotic MUFAs and depends on selenoprotein synthesis for metastasis
Source: EMBO Mol Med. 2024 Oct 21;16(11):7. doi: 10.1038/s44321-024-00142-x (PMC11555046; doi:10.1038/s44321-024-00142-x)
Supplement: Supplementary file 3 — Source data Fig. 2 [file 44321_2024_142_MOESM3_ESM.zip › Figure 2/A/quantification of single experiments.xlsx]

## Sheet: image 504
			area covered		average
plasmax	mock	CTRL	0.216
			0.176		0.196
		ferrostatin	18.146
			16.724		17.435
	diluted CM	CTRL	19.54
			20.343		19.9415
		ferrostatin	11.608
			10.641		11.1245
D/F	mock	CTRL	0.649
			0.58		0.6145
		ferrostatin	30.352
			26.915		28.6335
	diluted CM	CTRL	25.344
			25.532		25.438
		ferrostatin	19.904
			15.864		17.884

## Sheet: 505
			area covered	average
plasmax	mock	CTRL	1.117
			0.607	0.862
		ferrostatin	10.465
			11.378	10.9215
	diluted CM	CTRL	19.647
			17.708	18.6775
		ferrostatin	16.098
			14.97	15.534
D/F	mock	CTRL	1.852
			1.552	1.702
		ferrostatin	15.706
			13.332	14.519
	diluted CM	CTRL	13.708
			12.35	13.029
		ferrostatin	10.964
			8.661	9.8125

## Sheet: 506
				area covered	average
	plasmax	mock	CTRL	1.529
				0.929	1.229
			ferrostatin	28.802
				30.074	29.438
		diluted CM	CTRL	30.99
				39.259	35.1245
			ferrostatin	37.724
				27.939	32.8315
	D/F	mock	CTRL	0.738
				2.952	1.845
			ferrostatin	29.362
				32.775	31.0685
		diluted CM	CTRL	19.959
				36.558	28.2585
			ferrostatin	44.801
				34.172	39.4865

## Sheet: Sheet1
		mock			cond			ferrostatin-1
	DMEM/F-12	0.6145	1.702	1.845	25.438	13.029	28.2585	28.6335	14.519	31.0685
	Na2SeO3-free Plasmax	0.196	0.862	1.229	19.9415	18.6775	35.1245	17.435	10.9215	29.438
