# Supplementary material for: Breast cancer secretes anti-ferroptotic MUFAs and depends on selenoprotein synthesis for metastasis
Source: EMBO Mol Med. 2024 Oct 21;16(11):7. doi: 10.1038/s44321-024-00142-x (PMC11555046; doi:10.1038/s44321-024-00142-x)
Supplement: Supplementary file 3 — Source data Fig. 2 [file 44321_2024_142_MOESM3_ESM.zip › Figure 2/C/quantification of single experiments.xlsx]

## Sheet: exp1
					well #	average covered		average
	scan 42		mock medium		1	2.757
					2	3.61
					3	3.757		3.37467
			conditioned medium		1	16.565
					2	18.523
					3	16.732		17.2733
			fractionation	>10 kDa	1	32.332
					2	33.319
					3	30.104		31.9183
				<10 kDa	1	5.818
					2	6.36
					3	7.109		6.429

## Sheet: exp2
	scan 44				well #	area covered		average
			mock medium		1	5.889
					2	7.51
					3	6.901		6.76667
			conditioned		1	24.674
					2	25.636
					3	25.202		25.1707
			fractionation	>10 kDa	1	21.996
					2	20.923
					3	21.778		21.5657
				<10 kDa	1	5.243
					2	4.677
					3	4.578		4.83267

## Sheet: exp3
					well #	area covered		average
	scan 46		mock medium		1	6.288
					2	5.357
					3	4.92		5.52167
			cenditioned medium		1	19.656
					2	22.499
					3	21.474		21.2097
			fractionation	>10 kDa	1	23.635
					2	26.831
					3	20.847		23.771
				<10 kDa	1	8.689
					2	12.603
					3	10.127		10.473
