# Supplementary material for: Breast cancer secretes anti-ferroptotic MUFAs and depends on selenoprotein synthesis for metastasis
Source: EMBO Mol Med. 2024 Oct 21;16(11):7. doi: 10.1038/s44321-024-00142-x (PMC11555046; doi:10.1038/s44321-024-00142-x)
Supplement: Supplementary file 3 — Source data Fig. 2 [file 44321_2024_142_MOESM3_ESM.zip › Figure 2/D/quantification of single experiments.xlsx]

## Sheet: exp1
					well #	area covered		average
	scan 43		mock medium		1	2.757
					2	3.61
					3	3.757		3.37467
			CM>10kDa	RT	1	31.109
					2	35.834
					3	32.293		33.0787
			CM>10kDa	95C	1	22.106
					2	20.403
					3	18.536		20.3483

## Sheet: exp2
						well #	area covered		average
	scan 44			mock medium		1	5.889
						2	7.51
						3	6.901		6.76667
				CM>10kDa	RT	1	26.971
						2	31.727
						3	28.514		29.0707
				CM>10kDa	95C	1	25.912
						2	29.495		27.7035

## Sheet: exp3
							well #	area covered		average
	scan 47				mock medium		1	6.288
							2	5.357
							3	4.92		5.52167
					CM>10kDa	RT	1	28.424
							2	32.507
							3	28.993		29.9747
					CM>10kDa	95C	1	19.728
							2	23.171
							3	20.122		21.007
