# Supplementary material for: Breast cancer secretes anti-ferroptotic MUFAs and depends on selenoprotein synthesis for metastasis
Source: EMBO Mol Med. 2024 Oct 21;16(11):7. doi: 10.1038/s44321-024-00142-x (PMC11555046; doi:10.1038/s44321-024-00142-x)
Supplement: Supplementary file 3 — Source data Fig. 2 [file 44321_2024_142_MOESM3_ESM.zip › Figure 2/E/quantification of single experiments.xlsx]

## Sheet: exp1
		extracted lipids	Na2Seo3	well#	covered area		average
		FM	-	1	1.122
				2	1.107
				3	0.955		1.06133
			+	1	18.694
				2	16.882
				3	15.861		17.1457
		CM	-	1	15.745
				2	11.868
				3	16.424		14.679
			+	1	26.648
				2	27.448
				3	21.738		25.278

## Sheet: exp2
		extracted lipids	Na2Seo3	well#	covered area		average
		FM	-	1	2.3
				2	1.014
				3	1.616		1.64333
			+	1	16.928
				2	17.731
				3	15.801		16.82
		CM	-	1	19.313
				2	21.477
				3	19.64		20.1433
			+	1	27.776
				2	27.162
				3	26.662		27.2
