# Supplementary material for: Breast cancer secretes anti-ferroptotic MUFAs and depends on selenoprotein synthesis for metastasis
Source: EMBO Mol Med. 2024 Oct 21;16(11):7. doi: 10.1038/s44321-024-00142-x (PMC11555046; doi:10.1038/s44321-024-00142-x)
Supplement: Supplementary file 4 — Source data Fig. 3 [file 44321_2024_142_MOESM4_ESM.zip]

Archive with 26 entries (19 files):
- Figure 3/
- __MACOSX/._Figure 3
- Figure 3/A/
- __MACOSX/Figure 3/._A
- Figure 3/F/
- __MACOSX/Figure 3/._F
- Figure 3/C/
- __MACOSX/Figure 3/._C
- Figure 3/D/
- __MACOSX/Figure 3/._D
- Figure 3/E/
- __MACOSX/Figure 3/._E
- Figure 3/B/
- __MACOSX/Figure 3/._B
- Figure 3/A/numerical data for heatmap.xlsx
- __MACOSX/Figure 3/A/._numerical data for heatmap.xlsx
- Figure 3/F/quantification of single experiments.xlsx
- __MACOSX/Figure 3/F/._quantification of single experiments.xlsx
- Figure 3/C/quantification of single experiments and oleic acid standard curve.xlsx
- __MACOSX/Figure 3/C/._quantification of single experiments and oleic acid standard curve.xlsx
- Figure 3/D/quantification of single experiments.xlsx
- __MACOSX/Figure 3/D/._quantification of single experiments.xlsx
- Figure 3/E/quantification of single experiments.xlsx
- __MACOSX/Figure 3/E/._quantification of single experiments.xlsx
- Figure 3/B/Lipid ratio numerical data.xlsx
- __MACOSX/Figure 3/B/._Lipid ratio numerical data.xlsx
