# Supplementary material for: Breast cancer secretes anti-ferroptotic MUFAs and depends on selenoprotein synthesis for metastasis
Source: EMBO Mol Med. 2024 Oct 21;16(11):7. doi: 10.1038/s44321-024-00142-x (PMC11555046; doi:10.1038/s44321-024-00142-x)
Supplement: Supplementary file 4 — Source data Fig. 3 [file 44321_2024_142_MOESM4_ESM.zip › Figure 3/A/numerical data for heatmap.xlsx]

## Sheet: Sheet1
	CM>10kDa exp #1	CM>10kDa exp #2	CM>10kDa exp #3	CM>10kDa exp #4	CM>10kDa exp #5	CM<10kDa exp #1	CM<10kDa exp #2	CM<10kDa exp #3	CM<10kDa exp #4	CM<10kDa exp #5
CE 18:1	1.1789	0.998021	0.882022	0.733537	0.869895	-0.0733	0.007122	0.021757	0.044918	-0.00322
CE 18:2	0.869017	0.713149	0.622635	0.534377	0.6357	0.032292	0.192739	0.177941	-0.22499	-0.23861
CE 20:4	1.17491	1.04535	0.985005	0.915817	0.975992	-0.06968	0.010101	0.064692	-0.00316	-0.00513
CE 20:5	1.05773	0.915244	0.863714	0.802002	0.856915	-0.08105	0.0185	0.043999	0.021169	-0.00582
CE 22:6	1.11295	0.990947	0.930922	0.868926	0.930216	-0.09968	0.026474	0.070978	0.003962	-0.00714
Cer[NDS] d18:0_24:1	0.577953	0.987391	0.862223	0.832279	0.723764	-0.06007	0.01798	0.015434	-0.00431	0.029229
Cer[NDS] d18:1_18:0	0.462793	0.908035	0.756636	0.722554	0.628948	-0.0372	0.014536	0.012523	-0.00801	0.017424
Cer[NDS] d18:1_22:0	0.465025	0.858349	0.731144	0.693984	0.605922	-0.05552	0.020519	0.017742	-0.00369	0.019497
Cer[NDS] d18:1_24:1	0.81138	1.09559	1.03281	0.969728	0.939441	-0.0485	0.015429	0.016165	-0.0017	0.017524
Cer[NDS] d18:1_26:1	0.377771	0.805007	0.732255	0.62721	0.58755	-0.0634	0.020043	0.022315	0.000285	0.018943
Cer[NS] d32:1	0.724727	1.02789	0.934915	0.876215	0.825985	0.024765	0.057322	0.037185	-0.02279	-0.10204
Cer[NS] d33:1	0.542213	0.895156	0.736349	0.734829	0.638484	0.026912	0.000298	-0.03981	0.081255	-0.07363
Cer[NS] d34:1	0.798885	1.04861	0.964407	0.928426	0.872194	-0.00813	0.017162	-0.03908	0.03931	-0.01048
Cer[NS] d34:2	0.633885	1.01373	0.860303	0.824589	0.72629	-0.02599	0.043356	0.057684	-0.03657	-0.0416
Cer[NS] d35:1	0.568188	0.954901	0.764074	0.771753	0.684759	0.015546	-0.00806	0.003619	-0.01242	0.00115
Cer[NS] d36:1	0.711338	1.01713	0.903028	0.883878	0.813346	0.107319	-0.05884	-0.112	0.028515	0.024997
Cer[NS] d36:2	0.612135	1.02095	0.861222	0.82985	0.746466	-0.00593	-0.00812	0.009732	0.008066	-0.00384
Cer[NS] d38:1	0.52575	0.853565	0.7506	0.721871	0.646399	-0.05586	-0.02647	-0.00813	0.057654	0.029989
Cer[NS] d38:2	0.62504	1.04584	0.880391	0.845537	0.753631	-0.00071	0.006393	-0.0012	-0.00138	-0.00312
Cer[NS] d40:1	0.4146	0.701644	0.59488	0.566942	0.503898	-0.08242	-0.00147	-0.01472	0.066024	0.028381
Cer[NS] d40:2	0.92138	1.19227	1.13239	1.0749	1.04805	-0.05094	0.012398	0.00958	0.015675	0.012176
Cer[NS] d41:1	0.322637	0.659717	0.542942	0.509955	0.45668	-0.06304	-0.01267	0.025496	0.021147	0.027017
Cer[NS] d42:1	0.424716	0.72303	0.619491	0.583964	0.510156	-0.06558	0.008967	0.020202	0.020463	0.014098
Cer[NS] d42:2	1.2181	1.44489	1.38339	1.34542	1.30501	-0.06017	0.021313	0.008917	0.013412	0.014963
Cer[NS] d42:3	0.992677	1.26248	1.19136	1.14529	1.09883	-0.05178	0.022158	0.013296	0.010067	0.005068
Cer[NS] d43:1	0.197586	0.516739	0.379398	0.348872	0.329435	-0.06526	0.022744	-0.01789	0.035968	0.022074
Cer[NS] d44:2	0.909933	1.20775	1.14312	1.0682	1.03188	-0.08382	0.044154	0.087583	-0.03156	-0.02267
Cer[NS] d44:3	0.723167	1.05299	0.999997	0.888878	0.892949	-0.06105	0.029516	0.008231	0.011403	0.01022
DG 16:0_18:1	0.080256	0.272159	0.212599	0.188393	0.149125	-0.01822	-0.09776	0.00449	0.055989	0.050159
DG 18:1_18:0	0.168661	0.378949	0.308327	0.286414	0.216563	-0.01263	-0.11962	0.007765	0.072133	0.044917
DG 18:1_18:1	0.125494	0.283814	0.247198	0.218323	0.188672	0.00339	-0.10729	-0.01742	0.077966	0.036742
DG 34:2	0.135414	0.351179	0.302686	0.274536	0.270807	-0.12752	-0.04659	0.04568	0.067816	0.051127
HexCer[NS] d34:1	0.428392	0.681787	0.604199	0.605588	0.516366	0.033704	-0.03517	-0.01496	0.048917	-0.03465
HexCer[NS] d42:1	0.76009	1.06963	0.971877	0.968399	0.853255	-0.06289	0.032235	0.008143	0.011392	0.00931
HexCer[NS] d42:2	0.855141	1.04533	0.998152	0.985156	0.937	-0.05283	0.016321	0.012064	0.013361	0.009885
LysoPC 16:0	0.946552	1.06302	0.980665	0.961462	0.96016	0.13306	-0.08027	-0.01036	0.046614	-0.10188
LysoPC 18:0	0.880308	1.0554	0.970505	0.924031	0.844786	-0.00139	-0.00587	-0.00863	0.022566	-0.00692
LysoPC 18:1	1.05323	1.11692	1.04071	1.02643	1.02928	-0.00883	-0.00066	-0.00261	0.011458	0.000568
LysoPE 18:0	0.623905	0.959049	0.863422	0.838951	0.742753	0.000267	-0.00173	-0.0059	0.011151	-0.00385
LysoPE 18:1	0.770678	0.943744	0.861815	0.855517	0.81672	-0.01304	-0.00208	0.010653	0.013024	-0.00874
PC 14:0_14:0	0.737132	0.877888	0.835501	0.796972	0.771522	0.142372	-0.10146	-0.21537	0.117486	0.025776
PC 14:0_16:0	0.85769	1.03765	0.993777	0.952369	0.934381	0.023619	0.014281	-0.01668	0.001536	-0.02331
PC 14:0_16:1	1.12984	1.22166	1.17651	1.16538	1.16097	0.00287	0.012115	-0.00401	-0.00667	-0.00439
PC 16:0_16:0	0.809435	0.978038	0.90735	0.912632	0.893761	0.045429	-0.00422	-0.07619	0.041446	-0.00981
PC 16:0_18:1	0.879785	1.06381	1.00126	0.96776	0.944109	0.072469	-0.0636	-0.00703	-0.03986	0.033823
PC 16:1_18:1	0.998866	1.16674	1.11247	1.03247	1.04293	0.072631	0.05667	-0.0984	0.162845	-0.22644
PC 18:1_18:0	1.08205	1.26154	1.18186	1.15266	1.09751	-0.14531	-0.01696	-0.06984	0.18656	0.023916
PC 18:1_18:1	0.636157	0.795409	0.759775	0.715182	0.67361	0.032536	-0.06671	-0.0271	0.044014	0.014365
PC 18:1_20:1	0.919004	1.13022	1.04719	1.01393	0.99884	0.028275	0.026157	-0.10072	0.117228	-0.08208
PC 29:0	0.670073	0.974838	0.900807	0.860798	0.821961	-0.10721	0.139068	0.204667	-0.1395	-0.13579
PC 31:0	0.691584	1.00495	0.912124	0.876648	0.808246	-0.10898	0.144186	0.198119	-0.13737	-0.13405
PC 31:0	0.972132	1.21334	1.14284	1.10185	1.07099	-0.04726	0.188995	-0.05285	-0.05286	-0.05259
PC 31:1	0.474612	0.751401	0.630922	0.623027	0.569352	-0.00941	-0.00891	0.004048	-0.01154	0.025475
PC 32:1	0.951215	1.14352	1.07554	1.04973	1.02763	-0.18726	0.066611	-0.01058	0.089034	0.025908
PC 32:1	0.649979	0.690871	0.887509	0.545171	0.531035	-0.01851	0.016307	-0.03103	0.030495	0.001866
PC 32:2	0.983786	1.12905	1.08604	1.07385	1.0601	0.112363	-0.01662	-0.02456	-0.03723	-0.03977
PC 32:2	0.879611	1.03629	1.01436	0.955968	0.965629	-0.02437	-0.00643	0.088785	-0.01179	-0.05011
PC 33:0	0.737444	1.03448	0.937462	0.903218	0.808745	0.023716	-0.00796	0.019177	-0.00278	-0.03288
PC 33:1	0.694933	0.908249	0.817787	0.794019	0.750032	-0.01552	-0.03106	0.017222	0.042446	-0.01431
PC 33:2	0.736292	1.07141	0.993521	0.911331	0.905592	0.013044	-0.0073	-0.00204	-0.00557	0.001787
PC 34:0	0.934013	1.09075	1.07941	1.06219	0.985736	-0.04949	-0.00025	-0.00029	-0.04865	0.093903
PC 35:0	0.586247	0.956176	0.826382	0.796486	0.677075	0.001148	0.003076	-0.00387	-0.00404	0.003668
PC 35:1	0.655931	0.921505	0.834816	0.802906	0.735058	0.011154	0.021952	0.004315	-0.01245	-0.02547
PC 35:1	0.85556	1.07483	0.949247	0.939681	0.873555	-0.06826	0.120239	0.075538	-0.06554	-0.07407
PC 35:2	0.775671	0.980839	0.884028	0.86623	0.830544	0.015128	-0.00326	-0.03877	0.068513	-0.04454
PC 36:3	0.920709	1.09975	1.0328	1.03469	0.928435	-0.02467	0.002076	-0.0195	0.07564	-0.03636
PC 36:4	1.0148	1.16694	1.05712	1.04635	0.965177	0.004145	0.036224	0.013029	-0.02138	-0.03308
PC 37:1	0.482805	0.771607	0.689014	0.6252	0.598097	-0.09555	0.113704	0.198602	-0.12331	-0.12592
PC 37:2	0.605752	0.834902	0.729525	0.716307	0.656383	-0.22136	-0.02677	-0.05294	0.131511	0.139095
PC 38:1	0.746973	0.98643	0.892294	0.878001	0.789573	-0.12359	0.034239	0.164311	-0.03277	-0.05903
PC 38:3	0.64457	0.824856	0.803049	0.750697	0.740833	0.010834	0.021322	0.004179	-0.01208	-0.02472
PC 38:3	0.990531	0.969958	0.918372	0.881221	0.820631	0.122053	-0.03688	-0.03007	-0.02689	-0.03496
PC 38:4	1.05323	1.01114	0.913102	0.916504	0.880836	-0.03603	0.044991	0.087786	-0.04623	-0.05622
PC 38:5	1.02701	1.12626	1.023	1.00999	0.951476	-0.06238	0.061094	0.09514	-0.08729	-0.01508
PC 38:6	1.10272	1.25554	1.13638	1.1133	1.01859	0.006241	-0.00147	0.000806	0.000255	-0.00586
PC 40:2	0.760324	1.02841	0.970178	0.928605	0.878612	-0.04915	0.015351	0.011113	0.011203	0.010446
PC 40:5	1.0639	1.01483	0.924414	0.912909	0.874416	-0.00253	-0.00789	0.021135	-0.00783	-0.00309
PC 40:6	0.757379	0.886966	0.777103	0.728414	0.712381	-0.10779	0.142738	0.19618	-0.13586	-0.13257
PC 40:6	1.12599	1.04119	0.93793	0.951255	0.907116	0.010056	0.010429	0.007409	-0.0114	-0.01673
PC 40:7	0.889931	1.10251	0.993508	0.979367	0.916711	0.000749	0.006492	0.008873	-0.00597	-0.01023
PC O-28:0	0.839917	0.961776	0.889662	0.872635	0.844047	-0.09742	0.124691	0.182483	-0.12427	-0.11604
PC O-28:0	0.704252	0.772732	0.727911	0.681713	0.677122	0.028519	0.084172	-0.00478	0.032994	-0.1518
PC O-30:1	0.320894	0.585618	0.469128	0.428878	0.331572	-0.21681	0.051508	0.063247	0.045206	0.037796
PC O-32:1	0.549117	0.845155	0.80305	0.67026	0.672171	0.128165	-0.22226	0.183187	-0.22056	0.078955
PC O-32:1	0.671457	0.885979	0.812948	0.765637	0.757081	-0.11274	0.075203	-0.17318	0.11917	0.068551
PC O-38:3	0.425855	0.752629	0.764811	0.683284	0.5686	0.006781	0.008925	-0.00019	-0.00865	-0.00695
PC O-38:3	0.554047	0.784233	0.744093	0.662781	0.577991	-0.11306	0.119215	0.21719	-0.12907	-0.13234
PC O-38:6	0.849639	0.871992	0.762691	0.802154	0.717898	-0.16748	0.09136	0.146391	-0.06424	-0.0277
PC[OH] OH-32:0	0.293327	0.599448	0.558477	0.539531	0.484476	0.004717	0.010512	0.01712	-0.01109	-0.02161
PC[OH] OH-33:0	0.758443	0.777422	0.904129	0.764755	0.802097	-0.06149	0.132113	0.052308	-0.04882	-0.08593
PC[OH] OH-34:1	0.691082	0.921282	0.826378	0.817351	0.77823	0.057142	-0.02182	0.0487	-0.20366	0.10021
PE 16:0_18:1	0.800467	1.02021	0.961345	0.93137	0.884157	0.000788	0.016367	-0.00139	-0.01269	-0.00322
PE 18:1_18:0	0.936305	1.17695	1.1023	1.07207	1.02567	-0.13854	0.216917	0.065642	-0.02809	-0.14872
PE 18:1_18:1	0.775534	0.974956	0.922653	0.891057	0.858049	0.010366	0.033209	-0.14513	0.056371	0.036131
PE 32:1	0.747788	0.990223	0.939922	0.898857	0.845947	-0.1436	0.119759	0.165778	-0.17325	-0.00061
PE 33:1	0.6023	0.935564	0.801012	0.807519	0.723793	-0.0426	0.096251	-0.03108	0.022938	-0.05082
PE 34:2	0.900569	1.09976	1.06702	1.0159	1.00082	-0.05968	-0.03893	-0.05493	0.035896	0.110115
PE 35:1	0.437054	0.798865	0.692995	0.67563	0.581799	-0.12316	0.012562	0.118296	-0.11926	0.093517
PE 35:2	0.641257	0.958365	0.833771	0.826316	0.749833	0.005737	0.008597	0.00315	-0.01524	-0.00237
PE 36:3	0.62829	0.854211	0.829193	0.751192	0.773329	0.024521	0.000266	-0.0362	0.074171	-0.06689
PE 36:4	0.672656	0.935773	0.87385	0.832694	0.780546	0.03261	-0.00485	-0.00716	0.005051	-0.02629
PE 38:2	0.828342	1.08812	0.992634	0.969497	0.942843	-0.001	0.003713	-0.00345	-0.00361	0.004322
PE 38:4	0.858814	1.14279	1.05527	1.02191	0.962249	9.47e-06	0.003356	-0.00253	-0.0027	0.00186
PE 38:5	0.735735	0.949347	0.860634	0.86181	0.809074	-0.01932	0.103639	-0.02244	-0.03058	-0.03619
PE 40:5	0.514612	0.769399	0.637731	0.664162	0.580703	0.023172	-0.05114	-0.07062	0.18355	-0.10356
PE O-33:1	0.28692	0.721587	0.56357	0.561107	0.420963	-0.14933	-0.01069	0.039211	0.054621	0.055997
PE O-34:2	0.320692	0.687439	0.592562	0.511831	0.481624	0.000616	0.026186	0.003732	-0.02195	-0.00903
PE O-40:6	0.797476	1.0745	0.979013	0.966608	0.917597	-0.00656	-0.00355	0.070821	-0.02902	-0.03417
PG 16:0_18:1	0.557292	0.831506	0.750745	0.746684	0.675749	-0.01235	0.01502	0.00789	-0.01202	0.001264
PI 16:0_18:1	1.05854	1.36149	1.30853	1.25227	1.19538	0.00649	-0.00142	0.000467	0.000351	-0.00592
PI 16:1_16:0	0.379414	0.736002	0.667953	0.596049	0.532608	0.013059	0.020523	0.015129	-0.01371	-0.03579
PI 16:1_18:1	0.861277	1.07141	1.0293	0.985523	0.961408	0.000374	0.01445	-0.0019	-0.01076	-0.00228
PI 18:0_20:2	0.618481	1.04129	0.970855	0.875442	0.84815	-0.00524	0.020946	0.034762	-0.02711	-0.02441
PI 18:0_20:3	0.570724	0.985976	0.897189	0.821413	0.776676	0.052832	-0.01958	-0.01804	0.057925	-0.07759
PI 18:0_20:4	0.676061	0.994865	0.832402	0.362691	0.78718	-0.01115	0.00699	0.010025	-0.01593	0.009853
PI 18:1_18:0	0.792395	1.115	1.04612	0.997105	0.908012	0.006142	0.005033	0.007318	-0.00584	-0.01276
PI 18:1_18:1	0.932134	1.23303	1.16265	1.08811	1.06659	0.000769	0.006667	0.009111	-0.00613	-0.01051
PI 18:1_20:4	0.546589	0.839983	0.730505	0.75119	0.670805	-0.00329	0.00703	0.003717	-0.01743	0.00981
PI 38:3	0.419097	0.75539	0.712294	0.619863	0.604571	0.0222	0.051458	0.033355	-0.0204	-0.09106
PI 38:4	0.835023	1.22356	1.16736	1.10302	1.05961	-0.00043	-0.00256	-0.00065	-0.00327	0.006883
PI 38:4	0.762711	1.09323	0.939541	0.934823	0.825828	0.005081	0.003308	0.006466	0.00019	-0.01515
Plasmanyl-PC O-16:0_14:0	0.956583	1.14278	1.13076	1.07542	1.04882	0.024916	0.000275	-0.03679	0.075318	-0.06798
Plasmanyl-PC O-16:0_16:0	1.14346	1.34185	1.3253	1.28146	1.24095	0.000662	0.004322	0.008493	-0.0063	-0.00724
Plasmanyl-PC O-28:0	1.24933	1.33783	1.28498	1.26281	1.25408	-0.0258	0.029837	0.050486	-0.0278	-0.02871
Plasmanyl-PC O-29:0	0.814702	1.08911	0.978552	0.939732	0.873493	0.006389	-0.0014	0.000461	0.000347	-0.00582
Plasmanyl-PC O-30:1	1.13189	1.24326	1.17374	1.16855	1.13968	-0.01002	0.007529	-0.00187	-0.00188	0.006176
Plasmanyl-PC O-30:1	0.951156	1.19896	1.14935	1.09702	1.05332	0.009408	-0.00114	0.000993	-0.01058	0.001245
Plasmanyl-PC O-31:0	0.663667	0.95405	0.909937	0.860701	0.809092	-0.06049	0.115637	0.153602	-0.08491	-0.14813
Plasmanyl-PC O-31:1	0.65878	0.960531	0.850189	0.845143	0.773894	-0.00503	0.020143	0.033434	-0.02605	-0.02345
Plasmanyl-PC O-32:1	1.03882	1.30929	1.25765	1.19525	1.16716	0.008957	-0.00786	0.001666	0.014703	-0.0177
Plasmanyl-PC O-32:1	0.899607	1.09869	1.03367	1.01331	0.97712	-0.00697	0.016581	-0.00226	0.025142	-0.03321
Plasmanyl-PC O-33:0	0.585	0.93187	0.862139	0.82395	0.759526	-0.02612	0.049959	0.075465	-0.0428	-0.06155
Plasmanyl-PC O-33:1	0.700269	0.960685	0.883773	0.866224	0.808041	-0.0053	-0.00724	0.008685	0.0072	-0.00342
Plasmanyl-PC O-33:2	0.486605	0.764367	0.653215	0.628513	0.544278	-0.09129	0.082921	0.120517	-0.1071	-0.01949
Plasmanyl-PC O-34:0	0.871691	1.11403	1.07517	1.03711	0.96886	0.000292	0.002177	0.018155	-0.01311	-0.00771
Plasmanyl-PC O-34:1	0.992012	1.18417	1.16178	1.11009	1.07574	-0.1527	0.076838	0.149787	0.062213	-0.16446
Plasmanyl-PC O-34:2	0.937319	1.14227	1.07889	1.04911	0.997564	-0.09666	0.025182	-0.11239	0.2576	-0.1099
Plasmanyl-PC O-34:3	0.555777	0.856075	0.83155	0.762574	0.72189	0.024234	0.000272	-0.03577	0.073325	-0.06609
Plasmanyl-PC O-34:3	0.450288	0.94436	0.814156	0.635694	0.537329	-0.11966	-0.13917	0.177806	-0.13985	0.179864
Plasmanyl-PC O-35:1	0.659983	0.986728	0.918563	0.883287	0.809794	0.00455	0.002257	-0.00786	-0.0032	0.004215
Plasmanyl-PC O-36:1	0.795527	1.07743	1.02184	0.98464	0.90953	0.022502	0.044831	0.051685	-0.05742	-0.06603
Plasmanyl-PC O-36:2	0.802292	1.01982	1.00509	0.938439	0.907034	-0.01668	0.061642	0.159845	-0.1873	-0.04035
Plasmanyl-PC O-36:2	0.741771	0.999748	0.95096	0.877864	0.671598	0.04278	0.046994	0.124104	-0.13371	-0.09623
Plasmanyl-PC O-36:3	0.866628	1.09665	1.06402	1.01922	0.975155	-0.03319	-0.02965	0.112045	-0.03354	-0.02135
Plasmanyl-PC O-36:4	0.836675	1.07052	0.996023	0.978156	0.886602	0.012788	-0.00045	0.004486	-0.00713	-0.00981
Plasmanyl-PC O-36:5	0.807262	0.92	0.827944	0.828707	0.768663	0.025338	0.000282	-0.03743	0.076577	-0.06918
Plasmanyl-PC O-38:5	0.882802	1.06287	0.986433	0.970026	0.905893	-0.03389	-0.03054	0.137433	-0.03733	-0.04429
Plasmanyl-PC O-38:6	0.866696	0.930076	0.86767	0.854809	0.795373	0.024976	0.000277	-0.03688	0.075499	-0.06815
Plasmenyl-PC P-16:0_16:0	0.532548	0.816415	0.76761	0.729495	0.68916	-0.02211	0.017439	0.007685	-0.00566	0.002342
Plasmenyl-PC P-34:0	0.754427	0.977177	0.958701	0.902967	0.878368	-0.02234	0.002702	0.013152	-0.00497	0.011166
Plasmenyl-PC P-34:1	0.616103	0.906389	0.839186	0.812894	0.757523	-0.02148	0.017842	0.008145	-0.01182	0.006959
Plasmenyl-PE P-16:0_20:3	0.748671	1.07125	1.03207	0.963581	0.910661	0.002264	-0.00532	0.00188	0.00524	-0.00409
Plasmenyl-PE P-16:0_20:4	1.02359	1.26128	1.17701	1.16904	1.12802	0.000633	0.005332	0.010674	-0.00743	-0.00931
Plasmenyl-PE P-16:0_20:5	0.628058	0.928331	0.788407	0.83396	0.736004	0.011492	0.069547	0.046569	-0.03075	-0.1033
Plasmenyl-PE P-16:0_22:3	0.678808	0.983405	0.962393	0.868467	0.855845	-0.0506	0.087988	-0.0531	0.054553	-0.04517
Plasmenyl-PE P-16:0_22:6	1.02558	1.26576	1.18442	1.17949	1.12264	-0.00482	0.006288	-0.00039	0.015973	-0.01727
Plasmenyl-PE P-18:0_20:4	0.016476	0.349186	0.240653	0.240526	0.103917	-0.00535	-0.00554	0.000567	0.018005	-0.00783
Plasmenyl-PE P-18:0_22:5	0.26399	1.03612	0.770998	0.843987	0.144183	-0.10723	0.113933	0.194415	-0.1089	-0.12359
Plasmenyl-PE P-18:0_22:6	0.717896	1.05961	0.911331	0.920476	0.817091	0.006977	0.000831	0.001508	-0.00187	-0.00749
Plasmenyl-PE P-18:1_16:1	0.516489	0.839475	0.802541	0.731844	0.65481	-0.0239	0.002003	0.001279	-0.0115	0.031525
Plasmenyl-PE P-18:1_18:1	0.664199	0.94957	0.902227	0.844553	0.792737	-0.04692	0.010183	0.11108	-0.01708	-0.06394
Plasmenyl-PE P-18:1_22:6	0.831598	1.07231	0.993677	0.988935	0.939121	0.019195	-0.00509	-0.04694	0.073083	-0.04368
Plasmenyl-PE P-32:1	0.515214	0.803995	0.775321	0.719157	0.661009	-0.35188	0.081387	0.081336	0.06896	0.072372
Plasmenyl-PE P-34:1	0.565967	0.848214	0.773638	0.735948	0.678873	-0.12643	0.072367	0.080443	-0.0226	-0.01354
Plasmenyl-PE P-36:3	0.660037	0.986374	0.873756	0.874269	0.777656	-0.02849	-0.03062	0.082926	-0.00063	-0.02645
Plasmenyl-PE P-38:5	1.06561	1.31627	1.22425	1.22219	1.16559	0.008973	0.007772	0.010246	-0.00959	-0.01762
PS 16:0_18:1	0.866163	1.04945	1.00943	0.978255	0.942422	0.030074	0.044706	0.041505	-0.01364	-0.10829
PS 18:0_20:3	0.694412	0.938572	0.852791	0.843513	0.790161	0.025443	0.000283	-0.03759	0.076899	-0.06948
PS 18:1_18:0	0.949031	1.18884	1.12319	1.08612	1.04135	-0.06069	0.116012	0.154093	-0.08521	-0.14865
PS 18:1_18:1	0.865317	1.06903	1.02729	0.981987	0.965512	-0.06005	-0.0303	0.068289	0.025255	-0.00663
PS 18:1_20:1	0.542877	0.883635	0.833299	0.760707	0.725301	-0.0604	0.115477	0.153408	-0.08479	-0.14791
PS 38:1	0.534542	0.860796	0.777766	0.742409	0.661626	-0.00792	-0.00227	0.021278	0.010705	-0.02218
PS 40:2	0.57425	0.918001	0.849163	0.788998	0.757144	-0.02759	-0.02124	0.124153	-0.03738	-0.04504
PS 40:5	0.741567	1.00063	0.906614	0.90147	0.836276	-0.11146	0.139577	0.21115	-0.14501	-0.13482
PS 40:6	0.926107	1.23662	1.14282	1.05764	0.990691	0.006158	0.001274	0.000688	0.000135	-0.00829
PS 42:2	0.613554	0.940068	0.870054	0.798639	0.767247	-0.05591	0.026143	0.008731	0.006928	0.012701
SHexCer d36:3	0.598583	0.845886	0.785668	0.742372	0.717408	-0.01063	0.006664	0.009556	-0.01518	0.009393
SHexCer d38:4	0.67201	0.916026	0.828376	0.792505	0.773226	-0.01154	0.00649	0.006693	-0.01788	0.015964
SHexCer d40:4	0.799023	1.01906	0.941758	0.918356	0.885959	-0.02403	0.015617	0.01123	-0.01117	0.007958
SHexCer d42:4	0.627809	0.868119	0.749526	0.746311	0.658395	-0.02345	0.009004	0.010988	-0.00516	0.008324
SHexCer d42:5	0.647924	0.862527	0.792807	0.766501	0.752243	-0.02292	0.009109	0.007808	-0.00656	0.012263
SM d32:0	0.767628	0.993674	0.982583	0.931091	0.906768	0.000578	0.01247	0.001176	-0.0111	-0.00323
SM d32:1	1.06492	1.21517	1.1666	1.13432	1.10519	0.001105	0.003511	-0.00526	-0.00137	0.001995
SM d33:1	0.911475	1.09326	1.00505	1.0142	0.95615	-0.00211	0.0164	0.001608	0.010868	-0.02716
SM d34:0	0.937498	1.16753	1.14478	1.10868	1.05817	-0.10965	0.150049	0.205244	-0.14586	-0.14105
SM d34:1	1.09769	1.28514	1.23767	1.20077	1.1604	0.011175	0.042289	-0.00701	0.041136	-0.09173
SM d34:2	1.0024	1.15429	1.0468	1.05803	1.01599	0.012805	0.020125	0.014835	-0.01344	-0.03508
SM d36:0	0.640663	0.90002	0.87142	0.844673	0.749625	0.021155	-0.01132	0.016497	-0.00601	-0.02078
SM d36:1	1.15701	1.32515	1.25696	1.2357	1.18645	0.010928	0.013838	-0.00103	-0.01055	-0.0134
SM d36:2	0.881647	1.05087	0.955117	0.925153	0.881015	0.026895	0.057678	0.025948	-0.02296	-0.09229
SM d38:1	0.941257	1.09681	1.03796	1.01432	0.955793	-0.0233	0.052023	0.072012	-0.03595	-0.06986
SM d38:2	0.673792	0.89545	0.787544	0.76905	0.694552	-0.06177	0.117932	0.156626	-0.08673	-0.15137
SM d40:0	0.834327	0.998894	0.985452	0.969895	0.855701	-0.05839	0.020633	0.0118	0.019255	0.0052
SM d40:1	1.12012	1.22819	1.17795	1.15509	1.10733	-0.0988	-0.01205	0.040851	0.089245	-0.02624
SM d40:2	0.956274	1.08158	1.06017	1.0128	0.998284	-0.02715	0.051872	0.078325	-0.04449	-0.064
SM d41:1	0.981545	1.12071	1.04297	1.02839	0.96435	-0.06502	0.028444	0.029346	-0.00043	0.00562
SM d41:2	0.921103	1.04437	0.990905	0.975851	0.940208	-0.10384	0.12687	0.219545	-0.14026	-0.14274
SM d42:1	0.511264	0.778124	0.800519	0.760232	0.712206	-0.04607	0.026104	0.01567	-0.00913	0.012298
SM d42:1	0.998618	1.18093	1.19907	1.15703	1.09709	-0.06376	0.018598	0.010143	0.030847	0.002295
SM d42:1	1.07806	1.24341	1.17726	1.16113	1.0886	-0.11796	-0.04412	-0.04544	0.108821	0.085812
SM d42:2	1.28525	1.41524	1.39665	1.35617	1.33461	-0.04478	0.019624	0.020192	-0.00491	0.008875
SM d42:3	1.11366	1.21866	1.17038	1.13339	1.10738	-0.01087	0.006899	0.032336	-0.01127	-0.01766
SM d43:1	0.584476	0.89906	0.797564	0.757538	0.699583	-0.04163	0.042794	0.042931	-0.02	-0.02636
SM d43:2	0.921252	1.11036	1.07071	1.03472	0.994189	-0.06497	0.019529	0.014907	0.017233	0.011505
SM d44:1	0.54314	0.901526	0.801467	0.747981	0.655924	-0.11787	-0.00253	0.173306	-0.03613	-0.03312
SM d44:2	0.908081	1.11362	1.08423	1.02567	1.00692	-0.10807	-0.04173	-0.04728	0.104718	0.080855
SM d44:3	0.781532	1.02218	1.01464	0.938947	0.940653	-0.04966	0.015508	0.011227	0.011317	0.010553
TG 16:0_16:0_18:1	0.082747	0.122022	0.097227	0.063148	0.077362	-0.02974	-0.01563	-0.01183	0.011947	0.044086
TG 16:0_18:1_18:0	0.042371	0.069001	0.048709	0.020006	0.077275	-0.01972	-0.02375	-0.01522	0.040772	0.016825
TG 16:0_18:1_18:1	0.06375	0.09372	0.018945	0.043134	0.066149	-0.02348	-0.01318	-0.001	0.02213	0.015039
TG 16:1_18:1_18:1	0.122916	0.133761	0.103979	0.10423	0.07874	-0.0236	-0.00892	0.006369	0.019028	0.006754
TG 47:0	0.154065	0.027895	0.017913	-0.03742	0.022153	-0.04791	0.004022	0.020613	0.018999	0.00321
TG 48:1	0.064257	0.075288	0.050577	-0.01773	0.055844	-0.04428	0.000839	0.000595	0.01969	0.022176
