# Supplementary material for: Breast cancer secretes anti-ferroptotic MUFAs and depends on selenoprotein synthesis for metastasis
Source: EMBO Mol Med. 2024 Oct 21;16(11):7. doi: 10.1038/s44321-024-00142-x (PMC11555046; doi:10.1038/s44321-024-00142-x)
Supplement: Supplementary file 4 — Source data Fig. 3 [file 44321_2024_142_MOESM4_ESM.zip › Figure 3/F/quantification of single experiments.xlsx]

## Sheet: exp1
							well #	area covered		average
					BT549	CTR	1	8.169
							2	4.236		6.2025
						10 uM OA	1	33.703
							2	28.785		31.244
					CAL120	CTR	1	15.736
							2	16.585		16.1605
						10 uM OA	1	42.216
							2	42.893		42.5545
					MCF7	CTR	1	22.459
							2	21.51		21.9845
						10 uM OA	1	16.464
							2	28.099		22.2815

## Sheet: exp2
					well #	area covered		average
			BT549	CTR	1	0.196
					2	0.581		0.3885
				10 uM OA	1	31.062
					2	30.515		30.7885
			CAL120	CTR	1	13.356
					2	10.499		11.9275
				10 uM OA	1	34.046
					2	39.92		36.983
			MCF7	CTR	1	31.39
					2	34.552		32.971
				10 uM OA	1	39.032
					2	32.373		35.7025

## Sheet: exp3
					well #	area covered		average
			BT549	CTR	1	0.039
					2	0.007		0.023
				10 uM OA	1	24.204
					2	18.849		21.5265
			CAL120	CTR	1	11.959
					2	19.876		15.9175
				10 uM OA	1	53.637
					2	55.578		54.6075
			MCF7	CTR	1	32.91
					2	31.298		32.104
				10 uM OA	1	31.151
					2	32.389		31.77
