# Supplementary material for: Breast cancer secretes anti-ferroptotic MUFAs and depends on selenoprotein synthesis for metastasis
Source: EMBO Mol Med. 2024 Oct 21;16(11):7. doi: 10.1038/s44321-024-00142-x (PMC11555046; doi:10.1038/s44321-024-00142-x)
Supplement: Supplementary file 4 — Source data Fig. 3 [file 44321_2024_142_MOESM4_ESM.zip › Figure 3/C/quantification of single experiments and oleic acid standard curve.xlsx]

## Sheet: results_oleic_acid
Molecule Name	Precursor Mz	Product Mz	Precursor Adduct	Explicit Retention Time	BLANK_CAL_CURVE Area	0p1uM_oleic_acid_CAL_CURVE Area	0p05uM_oleic_acid_CAL_CURVE Area	0p5uM_oleic_acid_CAL_CURVE Area	1uM_oleic_acid_CAL_CURVE Area	5uM_oleic_acid_CAL_CURVE Area	oleic_acid_5uM_SHORT_FS Area	1 Area	2 Area	3 Area	4 Area	11 Area	12 Area	13 Area	14 Area	15 Area	21 Area	22 Area	23 Area	24 Area	25 Area	POOLS_1_TO_4_TA140119_POST_BUME_SHORT_FS Area	POOLS_1_TO_4_TA140119_SHORT_FS Area	POOLS_11_TO_15_TA140119_SHORT_FS Area	POOLS_21_TO_25_TA140119_SHORT_FS Area
Oleic_acid	281.249	281.249	[M-H]	4.1	#N/A	53365	23788	238869	541984	4314149	4012854	24518	37016	33657	24555	88962	302929	178876	203955	170752	40748	22822	46235	37835	44429	24673	28589	160143	28209
				conc in µM	Area
			Blank	0	0
			0p05uM_oleic_acid_CAL_CURVE Area	0.05	23788
			0p1uM_oleic_acid_CAL_CURVE Area	0.1	53365
			0p5uM_oleic_acid_CAL_CURVE Area	0.5	238869
			1uM_oleic_acid_CAL_CURVE Area	1	541984
			5uM_oleic_acid_CAL_CURVE Area	5	4314149
	Samples	Area	calculated_conc in µm
1 Area	01_FM_1_BM_140119_TA_R16	24518	0.0463421
2 Area	02_FM_2_BM_140119_TA_R16	37016	0.0699649
3 Area	03_FM_3_BM_140119_TA_R16	33657	0.063616
4 Area	04_FM_4_BM_140119_TA_R16	24555	0.0464121	0.0565838
11 Area	11_CM10e_1_BM_140119_TA_R16	88962	0.168149		CM>10kDa_exp1
12 Area	12_CM10e_2_BM_140119_TA_R16	302929	0.572574		CM>10kDa_exp2
13 Area	13_CM10e_3_BM_140119_TA_R16	178876	0.338098		CM>10kDa_exp3
14 Area	14_CM10e_4_BM_140119_TA_R16	203955	0.385501		CM>10kDa_exp4
15 Area	15_CM10e_5_BM_140119_TA_R16	170752	0.322743	0.404729	CM>10kDa_exp5
21 Area	21_CM10d_1_BM_140119_TA_R16	40748	0.0770189		CM<10kDa_exp1
22 Area	22_CM10d_2_BM_140119_TA_R16	22822	0.0431365		CM<10kDa_exp2
23 Area	23_CM10d_3_BM_140119_TA_R16	46235	0.08739		CM<10kDa_exp3
24 Area	24_CM10d_4_BM_140119_TA_R16	37835	0.071513		CM<10kDa_exp4
25 Area	25_CM10d_5_BM_140119_TA_R16	44429	0.0839764	0.072607	CM<10kDa_exp5
