# Supplementary material for: Breast cancer secretes anti-ferroptotic MUFAs and depends on selenoprotein synthesis for metastasis
Source: EMBO Mol Med. 2024 Oct 21;16(11):7. doi: 10.1038/s44321-024-00142-x (PMC11555046; doi:10.1038/s44321-024-00142-x)
Supplement: Supplementary file 4 — Source data Fig. 3 [file 44321_2024_142_MOESM4_ESM.zip › Figure 3/D/quantification of single experiments.xlsx]

## Sheet: exp1
			well #	area covered		average
		BSA	1	0.962		1.029
			2	1.096
		Na2SeO3	1	40.402		39.9415
			2	39.481
		C16:0	1	1.662		1.59
			2	1.518
		C18:0	1	0.86		1.249
			2	1.638
		C16:1n7	1	25.435		26.1455
			2	26.856
		C18:1n9	1	28.826		26.795
			2	24.764
		albumax II	1	11.383		10.3545
			2	9.326

## Sheet: exp2
						well #	area covered		average
					BSA	1	0.506		0.359
						2	0.212
					Na2SeO3	1	26.871		27.5155
						2	28.16
					C16:0	1	0.083		0.0935
						2	0.104
					C18:0	1	0.326		0.3675
						2	0.409
					C16:1n7	1	18.243		18.0035
						2	17.764
					C18:1n9	1	19.387		19.6095
						2	19.832
					albumax II	1	13.172		13.7165
						2	14.261

## Sheet: exp3
	scan 327				BSA	no Se	962	0.006	5.925e-06	3.182
							828	0.004	5.307e-06	2.453
						Se	754	0.057	7.546e-05	31.764
							834	0.058	6.94e-05	32.31
					50 uM OA	no Se	886	0.049	5.546e-05	27.431
							886	0.049	5.546e-05	27.428
						Se	859	0.051	5.898e-05	28.283
							910	0.049	5.39e-05	27.383
					SA	no Se	589	0.002	4.197e-06	1.38
							947	0.005	5.233e-06	2.766
						Se	1010	0.047	4.611e-05	25.996
							963	0.052	5.363e-05	28.833
					PA	no Se	845	0.004	4.602e-06	2.171
							553	0.003	5.495e-06	1.696
						Se	1120	0.045	4.055e-05	25.355
							1305	0.042	3.227e-05	23.511
					PEA	no Se	1082	0.046	4.242e-05	25.625
							988	0.051	5.146e-05	28.384
						Se	809	0.058	7.228e-05	32.643
							976	0.049	5.042e-05	27.469
					AM	no Se	1293	0.035	2.688e-05	19.404
							1233	0.037	3.031e-05	20.861
						Se	1102	0.048	4.366e-05	26.858
							971	0.052	5.366e-05	29.089
							well #	area covered		average
						BSA	1	3.208		2.867
							2	2.526
						Na2SeO3	1	31.682		31.7835
							2	31.885
						C16:0	1	2.165		1.962
							2	1.759
						C18:0	1	1.38		2.1555
							2	2.931
						C16:1n7	1	25.55		27.0935
							2	28.637
						C18:1n9	1	27.231		27.405
							2	27.579
						Albumax II	1	19.004		20.232
							2	21.46

## Sheet: exp4
				well#	area covered		average
		50 uM FA	BSA	1	4.048		3.883
				2	3.718
			Na2SeO3	1	22.458		19.611
				2	16.764
			C16:1n10	1	15.302		15.979
				2	16.656
			C16:1n7	1	15.29		17.225
				2	19.16
			C18:1n7	1	16.237		15.09
				2	13.943
			C18:1n9	1	11.992		12.3415
				2	12.691
			C18:1n10	1	13.936		13.8725
				2	13.809
			C18:1n12	1	4.15		3.0725
				2	1.995
			C20:1n9	1	14.889		16.821
				2	18.753
			C22:1n9	1	8.579		7.6385
				2	6.698

## Sheet: exp5
				well#	area covered		average
		50 uM FA	BSA	1	0.393		0.345
				2	0.297
			Na2SeO3	1	14.753		13.592
				2	12.431
			C16:1n10	1	8.399		9.0215
				2	9.644
			C16:1n7	1	7.276		7.828
				2	8.38
			C18:1n7	1	11.605		9.6115
				2	7.618
			C18:1n9	1	6.625		6.496
				2	6.367
			C18:1n10	1	6.954		8.086
				2	9.218
			C18:1n12	1	0.168		0.1485
				2	0.129
			C20:1n9	1	10.379		12.0305
				2	13.682
			C22:1n9	1	1.206		1.103
				2	1

## Sheet: exp6
					well#	area covered		average
			50 uM FA	BSA	1	1.838		1.931
					2	2.024
				Na2SeO3	1	29.002		27.51
					2	26.018
				C16:1n10	1	17.693		18.945
					2	20.197
				C16:1n7	1	19.064		20.668
					2	22.272
				C18:1n7	1	22.317		25.1955
					2	28.074
				C18:1n9	1	15.183		17.008
					2	18.833
				C18:1n10	1	16.554		18.004
					2	19.454
				C18:1n12	1	1.37		1.0885
					2	0.807
				C20:1n9	1	21.689		22.701
					2	23.713
				C22:1n9	1	8.856		7.3675
					2	5.879
