# Supplementary material for: Breast cancer secretes anti-ferroptotic MUFAs and depends on selenoprotein synthesis for metastasis
Source: EMBO Mol Med. 2024 Oct 21;16(11):7. doi: 10.1038/s44321-024-00142-x (PMC11555046; doi:10.1038/s44321-024-00142-x)
Supplement: Supplementary file 4 — Source data Fig. 3 [file 44321_2024_142_MOESM4_ESM.zip › Figure 3/E/quantification of single experiments.xlsx]

## Sheet: exp1
			well#	area covered		average
	10 uM FA	Vehicle	1	0.508		0.4255
			2	0.343
		Na2SeO3	1	15.163		15.1405
			2	15.118
		C16:1n10	1	0.388		0.48
			2	0.572
		C16:1n7	1	3.457		4.105
			2	4.753
		C18:1n7	1	2.154		2.221
			2	2.288
		C18:1n9	1	9.361		9.8945
			2	10.428
		C18:1n10	1	1.01		0.9815
			2	0.953
		C18:1n12	1	0.635		0.721
			2	0.807
		C20:1n9	1	1.754		1.7065
			2	1.659
		C22:1n9	1	0.477		0.337
			2	0.197

## Sheet: exp2
			well#	area covered		average
	10 uM FA	Vehicle	1	0.204		0.229
			2	0.254
		Na2SeO3	1	16.035		14.8285
			2	13.622
		C16:1n10	1	0.248		0.1795
			2	0.111
		C16:1n7	1	4.351		4.36
			2	4.369
		C18:1n7	1	4.066		4.035
			2	4.004
		C18:1n9	1	5.093		5.777
			2	6.461
		C18:1n10	1	0.693		0.628
			2	0.563
		C18:1n12	1	0.142		0.1455
			2	0.149
		C20:1n9	1	8.869		8.9835
			2	9.098
		C22:1n9	1	0.322		0.2385
			2	0.155

## Sheet: exp3
			well#	area covered		average
	10 uM FA	Vehicle	1	0.564		0.4675
			2	0.371
		Na2SeO3	1	28.887		26.204
			2	23.521
		C16:1n10	1	1.185		1.089
			2	0.993
		C16:1n7	1	17.636		18.587
			2	19.538
		C18:1n7	1	6.737		6.9995
			2	7.262
		C18:1n9	1	20.575		19.605
			2	18.635
		C18:1n10	1	1.671		1.7735
			2	1.876
		C18:1n12	1	0.48		0.7425
			2	1.005
		C20:1n9	1	8.978		8.232
			2	7.486
		C22:1n9	1	2.075		1.364
			2	0.653
