# Supplementary material for: Breast cancer secretes anti-ferroptotic MUFAs and depends on selenoprotein synthesis for metastasis
Source: EMBO Mol Med. 2024 Oct 21;16(11):7. doi: 10.1038/s44321-024-00142-x (PMC11555046; doi:10.1038/s44321-024-00142-x)
Supplement: Supplementary file 5 — Source data Fig. 4 [file 44321_2024_142_MOESM5_ESM.zip]

Archive with 98 entries (85 files):
- Figure 4/
- __MACOSX/._Figure 4
- Figure 4/I/
- __MACOSX/Figure 4/._I
- Figure 4/G/
- __MACOSX/Figure 4/._G
- Figure 4/F/
- __MACOSX/Figure 4/._F
- Figure 4/H/
- __MACOSX/Figure 4/._H
- Figure 4/J/
- __MACOSX/Figure 4/._J
- Figure 4/C/
- __MACOSX/Figure 4/._C
- Figure 4/D/
- __MACOSX/Figure 4/._D
- Figure 4/E/
- __MACOSX/Figure 4/._E
- Figure 4/B/
- __MACOSX/Figure 4/._B
- Figure 4/K/
- __MACOSX/Figure 4/._K
- Figure 4/I/individual measurements and volume calculation.xlsx
- __MACOSX/Figure 4/I/._individual measurements and volume calculation.xlsx
- Figure 4/G/pictures/
- __MACOSX/Figure 4/G/._pictures
- Figure 4/G/quantification of single experiments.xlsx
- __MACOSX/Figure 4/G/._quantification of single experiments.xlsx
- Figure 4/G/pictures and labels.pptx
- __MACOSX/Figure 4/G/._pictures and labels.pptx
- Figure 4/F/data of individual experiments.xlsx
- __MACOSX/Figure 4/F/._data of individual experiments.xlsx
- Figure 4/H/full scan and labels.pptx
- __MACOSX/Figure 4/H/._full scan and labels.pptx
- Figure 4/H/SCD.tif
- __MACOSX/Figure 4/H/._SCD.tif
- Figure 4/H/vinculin.tif
- __MACOSX/Figure 4/H/._vinculin.tif
- Figure 4/J/individual tumour weight mg.xlsx
- __MACOSX/Figure 4/J/._individual tumour weight mg.xlsx
- Figure 4/C/quantification of single experiments.xlsx
- __MACOSX/Figure 4/C/._quantification of single experiments.xlsx
- Figure 4/D/Normalized peak area numerical data.xlsx
- __MACOSX/Figure 4/D/._Normalized peak area numerical data.xlsx
- Figure 4/E/full scan and labels.pptx
- __MACOSX/Figure 4/E/._full scan and labels.pptx
- Figure 4/E/western blot full scan/
- __MACOSX/Figure 4/E/._western blot full scan
- Figure 4/B/quantification of single experiments.xlsx
- __MACOSX/Figure 4/B/._quantification of single experiments.xlsx
- Figure 4/B/pictures and labels.pptx
- __MACOSX/Figure 4/B/._pictures and labels.pptx
- Figure 4/B/exp4.tif
- __MACOSX/Figure 4/B/._exp4.tif
- Figure 4/B/exp2.tif
- __MACOSX/Figure 4/B/._exp2.tif
- Figure 4/B/exp3.tif
- __MACOSX/Figure 4/B/._exp3.tif
- Figure 4/B/exp1.tif
- __MACOSX/Figure 4/B/._exp1.tif
- Figure 4/K/Peak areas for individual tumours.xlsx
- __MACOSX/Figure 4/K/._Peak areas for individual tumours.xlsx
- Figure 4/G/pictures/exp3 MM.tif
- __MACOSX/Figure 4/G/pictures/._exp3 MM.tif
- Figure 4/G/pictures/exp1 MM.tif
- __MACOSX/Figure 4/G/pictures/._exp1 MM.tif
- Figure 4/G/pictures/exp3 SCDko#2.tif
- __MACOSX/Figure 4/G/pictures/._exp3 SCDko#2.tif
- Figure 4/G/pictures/exp3 SCDko#1.tif
- __MACOSX/Figure 4/G/pictures/._exp3 SCDko#1.tif
- Figure 4/G/pictures/exp1 NTC.tif
- __MACOSX/Figure 4/G/pictures/._exp1 NTC.tif
- Figure 4/G/pictures/exp1 SCDko#2.tif
- __MACOSX/Figure 4/G/pictures/._exp1 SCDko#2.tif
- Figure 4/G/pictures/exp1 SCDko#1.tif
- __MACOSX/Figure 4/G/pictures/._exp1 SCDko#1.tif
- Figure 4/G/pictures/exp2 MM.tif
- __MACOSX/Figure 4/G/pictures/._exp2 MM.tif
- Figure 4/G/pictures/exp2 NTC.tif
- __MACOSX/Figure 4/G/pictures/._exp2 NTC.tif
- Figure 4/G/pictures/exp2 SCDko#1.tif
- __MACOSX/Figure 4/G/pictures/._exp2 SCDko#1.tif
- Figure 4/G/pictures/exp3 NTC.tif
- __MACOSX/Figure 4/G/pictures/._exp3 NTC.tif
- Figure 4/G/pictures/exp2 SCDko#2.tif
- __MACOSX/Figure 4/G/pictures/._exp2 SCDko#2.tif
- Figure 4/E/western blot full scan/SCD#2 clone#2(C1) vs clone #1 (B9) vs NTC.tif
- __MACOSX/Figure 4/E/western blot full scan/._SCD#2 clone#2(C1) vs clone #1 (B9) vs NTC.tif
- Figure 4/E/western blot full scan/SCD#3 NTC vs clone #1 (B9) vs clone#2(C1).tif
- __MACOSX/Figure 4/E/western blot full scan/._SCD#3 NTC vs clone #1 (B9) vs clone#2(C1).tif
- Figure 4/E/western blot full scan/vinculin#3 NTC vs clone #1 (B9) vs clone#2(C1).tif
- __MACOSX/Figure 4/E/western blot full scan/._vinculin#3 NTC vs clone #1 (B9) vs clone#2(C1).tif
- Figure 4/E/western blot full scan/vinculin#2 clone#2(C1) vs clone #1 (B9) vs NTC.tif
- __MACOSX/Figure 4/E/western blot full scan/._vinculin#2 clone#2(C1) vs clone #1 (B9) vs NTC.tif
- Figure 4/E/western blot full scan/4E SCD clone C10 (not used) vs clone#2(C1) vs clone #1 (B9) vs NTC vs EV vs SCDoe.tif
- __MACOSX/Figure 4/E/western blot full scan/._4E SCD clone C10 (not used) vs clone#2(C1) vs clone #1 (B9) vs NTC vs EV vs SCDoe.tif
- Figure 4/E/western blot full scan/4E vinculin clone C10 (not used) vs clone#2(C1) vs clone #1 (B9) vs NTC vs EV vs SCDoe.tif
- __MACOSX/Figure 4/E/western blot full scan/._4E vinculin clone C10 (not used) vs clone#2(C1) vs clone #1 (B9) vs NTC vs EV vs SCDoe.tif
