# Supplementary material for: Breast cancer secretes anti-ferroptotic MUFAs and depends on selenoprotein synthesis for metastasis
Source: EMBO Mol Med. 2024 Oct 21;16(11):7. doi: 10.1038/s44321-024-00142-x (PMC11555046; doi:10.1038/s44321-024-00142-x)
Supplement: Supplementary file 5 — Source data Fig. 4 [file 44321_2024_142_MOESM5_ESM.zip › Figure 4/I/individual measurements and volume calculation.xlsx]

## Sheet: Sheet1
Mouse ID	ear mark	Cells	Injection date	2023-06-10	2023-06-19		2023-06-21		2023-06-23		2023-06-26		2023-06-28		2023-06-30		2023-07-03		2023-07-05		2023-07-07		2023-07-10		2023-07-12		2023-07-14		2023-07-17		2023-07-19		2023-07-21		2023-07-24
				weight[g]	tumour [mm]	weight[g]	tumour [mm]	weight[g]	tumour [mm]	weight[g]	tumour [mm]	weight[g]	tumour [mm]	weight[g]	tumour [mm]	weight[g]	tumour [mm]	weight[g]	tumour [mm]	weight[g]	tumour [mm]	weight[g]	tumour [mm]	weight[g]	tumour [mm]	weight[g]	tumour [mm]	weight[g]	tumour [mm]	weight[g]	tumour [mm]	weight[g]	tumour [mm]	weight[g]	tumour [mm]	weight[g]
PNSG82.2f	L	3x10^6 MDA-468-NTC	2023-06-12	27.3	nm	27.5	5.5*5.0	28.9	5.7*5.0	28.3	6.2*5.2	28	6.6*5.6	27.4	6.6*5.8	27.5	6.1*6.1	27.8	6.5*6.0	27	6.6*5.9	28.3	6.8*6.7	27	7.4*7.0	27.5	7.9*7.3	26.8	8.2*6.9	27.1	8.1*7.2	28	8.9*7.7	27	8.9*7.7	28
PNSG80.2f	2R	3x10^6 MDA-468-NTC	2023-06-12	24.9	nm	24.5	5.9*5.2	25.2	6.4*5.0	25	7.3*4.6	24.7	8.0*4.2	24.7	8.1*4.8	24.8	8.1*5.2	25.4	8.4*5.8	25.4	8.6*5.6	26	8.7*6.9	25.6	8.7*6.9	25.4	8.8*6.6	26.2	9.6*7.4	26.2	10.2*7.1	26.2	11.5*7.3	25.6	11.6*8.0	25.2
PNSG82.2h	L+R	3x10^6 MDA-468-NTC	2023-06-12	24.6	nm	25.1	5.4*4.9	25.4	6.4*5.2	25.5	6.0*5.3	24.9	6.8*5.7	25.2	7.0*5.9	25.2	7.0*5.9	25.9	7.0*6.1	25.4	7.6*5.7	26.1	7.5*5.8	25.9	8.0*6.2	25.4	8.0*6.7	25.3	8.6*6.9	25.9	8.4*7.1	25.6	8.4*7.3	26.1	9.3*7.8	25.7
PNSG80.3f	2R	3x10^6 MDA-468-NTC	2023-06-12	25.4	nm	26.5	5.9*4.3	27.2	5.9*4.8	26.4	5.9*4.3	26.8	6.2*4.5	26.5	6.4*4.7	26.8	6.6*5.1	27.3	7.1*5.8	26.4	7.1*5.9	27.1	7.1*6.2	26.3	8.0*6.2	27.2	8.3*6.4	26.3	9.9*6.5	26.7	9.7*7.9	27.6	9.2*8.2	26.9	9.5*8.4	28.1
PNSG82.3e	L	3x10^6 MDA-468-NTC	2023-06-12	25	nm	24.6	nm	25.2	nm	24.4	4.7*4.5	25.2	6.2*5.1	25.2	6.2*5.3	25.4	6.2*5.4	25	6.4*6.2	25	6.5*6.3	25.3	6.6*6.0	25.2	6.2*6.2	25.5	6.9*6.4	24.9	7.9*7.2	25	8.0*7.2	26.1	8.3*7.4	25.2	9.0*7.6	26.1
PNSG82.3g	L+R	3x10^6 MDA-468-NTC	2023-06-12	23.4	nm	25.3	4.9*4.0	24.9	5.5*5.1	25.5	6.8*4.5	25.2	6.8*5.4	25.7	7.1*5.2	25.7	7.7*5.2	24.9	8.2*5.7	26.1	8.1*6.2	25	8.1*6.5	24.9	8.5*6.2	25.4	8.3*6.7	25.9	9.1*6.4	25.8	10.3*7.1	25.4	11.2*7.3	26.2	11.4*7.4	26.3
PNSG82.2i	2L+R	3x10^6 MDA-468-SCDko	2023-06-12	26.7	nm	26.3	3.7*3.7	27.5	4.9*4.5	25.7	5.2*5.2	27.8	5.7*4.6	27.4	6.0*5.1	27.8	6.4*5.4	27.4	6.8*5.4	26.8	7.0*5.8	28.3	7.5*6.2	27.4	8.0*6.1	27.4	8.1*7.0	27.5	9.0*7.5	27	9.2*8.3	28	9.6*8.2	27.1	10.1*8.3	28.4
PNSG80.2e	2L	3x10^6 MDA-468-SCDko	2023-06-12	25.6	nm	25.5	4.8*4.7	25.6	5.5*4.8	25.4	5.2*4.7	26.2	6.2*5.4	24.7	6.1*5.7	25.1	6.1*5.7	24.4	6.9*5.9	25.9	6.4*5.9	25.8	7.5*6.2	25	7.5*6.4	25.9	8.3*7.5	24.9	8.2*7.8	25.9	8.4*7.1	25.4	9.4*8.0	26.2	9.4*8.0	26.5
PNSG82.2g	R	3x10^6 MDA-468-SCDko	2023-06-12	26.2	nm	26.3	5.4*5.3	26.7	5.9*5.4	25.2	6.9*5.2	26.3	7.8*5.8	25.7	8.2*5.9	25.4	8.3*5.9	25.8	8.2*5.5	26	8.4*7.2	25.9	8.4*6.2	25	9.0*7.7	26.2	9.5*7.8	25.3	9.8*8.3	25.9	10.1*8.7	26.3	10.4*9.2	26.1	10.6*9.5	26.6
PNSG83.2c	L	3x10^6 MDA-468-SCDko	2023-06-12	22.5	nm	23.6	4.1*3.7	23.3	4.7*4.1	23.3	5.5*4.9	23.2	5.5*4.4	22.3	5.7*4.6	23.3	5.7*5.0	22.8	6.4*5.4	23.4	6.6*6.2	23.1	7.8*6.5	22.1	8.1*6.2	23.7	8.1*6.4	23.2	8.3*7.2	23.6	9.1*7.7	23.5	9.6*8.6	24.2	10.9*9.4	23.2
PNSG83.2e	L+R	3x10^6 MDA-468-SCDko	2023-06-12	26.2	nm	26.2	5.4*4.4	27.2	4.7*4.3	26.3	5.9*4.7	26.3	5.7*5.5	27.5	5.8*5.4	26.6	6.5*5.5	27.3	6.9*5.3	26.9	6.9*6.1	27.3	8.2*6.9	27.5	9.2*6.0	26.9	9.2*6.8	28	9.5*7.6	27	10.3*8.1	28.1	10.1*8.7	27	11.4*8.4	27.2
PNSG80.3c	R	3x10^6 MDA-468-SCDko	2023-06-12	23.5	nm	23.7	4.4*4.1	24.1	4.7*4.1	23.6	5.3*4.5	23.5	5.7*4.4	24	5.6*4.8	23.5	6.8*5.2	24.3	7.3*5.2	24	7.8*5.5	24.8	7.5*6.3	24.7	7.6*6.4	24.1	8.6*7.4	24.9	9.3*7.2	24.9	9.1*8.0	25.1	10.6*8.5	24.9	11.4*8.0	24.8
							5		5		5.2		5.6		5.8		6.1		6		5.9		6.7		7		7.3		6.9		7.2		7.7		7.7
							5.2		5		4.6		4.2		4.8		5.2		5.8		5.6		6.9		6.9		6.6		7.4		7.1		7.3		8
							4.9		5.2		5.3		5.7		5.9		5.9		6.1		5.7		5.8		6.2		6.7		6.9		7.1		7.3		7.8
							4.3		4.8		4.3		4.5		4.7		5.1		5.8		5.9		6.2		6.2		6.4		6.5		7.9		8.2		8.4
											4.5		5.1		5.3		5.4		6.2		6.3		6		6.2		6.4		7.2		7.2		7.4		7.6
							4		5.1		4.5		5.4		5.2		5.2		5.7		6.2		6.5		6.2		6.7		6.4		7.1		7.3		7.4
							3.7		4.5		5.2		4.6		5.1		5.4		5.4		5.8		6.2		6.1		7		7.5		8.3		8.2		8.3
							4.7		4.8		4.7		5.4		5.7		5.7		5.9		5.9		6.2		6.4		7.5		7.8		7.1		8		8
							5.3		5.4		5.2		5.8		5.9		5.9		5.5		7.2		6.2		7.7		7.8		8.3		8.7		9.2		9.5
							3.7		4.1		4.9		4.4		4.6		5		5.4		6.2		6.5		6.2		6.4		7.2		7.7		8.6		9.4
							4.4		4.3		4.7		5.5		5.4		5.5		5.3		6.1		6.9		6		6.8		7.6		8.1		8.7		8.4
							4.1		4.1		4.5		4.4		4.8		5.2		5.2		5.5		6.3		6.4		7.4		7.2		8		8.5		8
							5.5		5.7		6.2		6.6		6.6		6.1		6.5		6.6		6.8		7.4		7.9		8.2		8.1		8.9		8.9
							5.9		6.4		7.3		8		8.1		8.1		8.4		8.6		8.7		8.7		8.8		9.6		10.2		11.5		11.6
							5.4		6.4		6		6.8		7		7		7		7.6		7.5		8		8		8.6		8.4		8.4		9.3
							5.9		5.9		5.9		6.2		6.4		6.6		7.1		7.1		7.1		8		8.3		9.9		9.7		9.2		9.5
											4.7		6.2		6.2		6.2		6.4		6.5		6.6		6.2		6.9		7.9		8		8.3		9
							4.9		5.5		6.8		6.8		7.1		7.7		8.2		8.1		8.1		8.5		8.3		9.1		10.3		11.2		11.4
							3.7		4.9		5.2		5.7		6		6.4		6.8		7		7.5		8		8.1		9		9.2		9.6		10.1
							4.8		5.5		5.2		6.2		6.1		6.1		6.9		6.4		7.5		7.5		8.3		8.2		8.4		9.4		9.4
							5.4		5.9		6.9		7.8		8.2		8.3		8.2		8.4		8.4		9		9.5		9.8		10.1		10.4		10.6
							4.1		4.7		5.5		5.5		5.7		5.7		6.4		6.6		7.8		8.1		8.1		8.3		9.1		9.6		10.9
							5.4		4.7		5.9		5.7		5.8		6.5		6.9		6.9		8.2		9.2		9.2		9.5		10.3		10.1		11.4
							4.4		4.7		5.3		5.7		5.6		6.8		7.3		7.8		7.5		7.6		8.6		9.3		9.1		10.6		11.4
							68.75		71.25		83.824		103.488		111.012		113.49		117		114.873		152.626		181.3		210.495		195.201		209.952		263.841		263.841
							79.768		80		77.234		70.56		93.312		109.512		141.288		134.848		207.104		207.104		191.664		262.848		257.091		306.418		371.2
							64.827		86.528		84.27		110.466		121.835		121.835		130.235		123.462		126.15		153.76		179.56		204.723		211.722		223.818		282.906
							54.5455		67.968		54.5455		62.775		70.688		85.833		119.422		123.576		136.462		153.76		169.984		209.138		302.688		309.304		335.16
											47.5875		80.631		87.079		90.396		123.008		128.993		118.8		119.164		141.312		204.768		207.36		227.254		259.92
							39.2		71.5275		68.85		99.144		95.992		104.104		133.209		155.682		171.112		163.37		186.294		186.368		259.611		298.424		312.132
							25.3265		49.6125		70.304		60.306		78.03		93.312		99.144		117.74		144.15		148.84		198.45		253.125		316.894		322.752		347.895
							53.016		63.36		57.434		90.396		99.0945		99.0945		120.095		111.392		144.15		153.6		233.438		249.444		211.722		300.8		300.8
							75.843		86.022		93.288		131.196		142.721		144.462		124.025		217.728		161.448		266.805		288.99		337.561		382.234		440.128		478.325
							28.0645		39.5035		66.0275		53.24		60.306		71.25		93.312		126.852		164.775		155.682		165.888		215.136		269.769		355.008		481.562
							52.272		43.4515		65.1655		86.2125		84.564		98.3125		96.9105		128.374		195.201		165.6		212.704		274.36		337.892		382.234		402.192
							36.982		39.5035		53.6625		55.176		64.512		91.936		98.696		117.975		148.837		155.648		235.468		241.056		291.2		382.925		364.8
							61.4181		75.4547		69.3852		87.844		96.653		104.195		127.36		130.239		152.042		163.076		179.885		210.508		241.404		271.51		304.193
							45.2507		53.5755		67.6469		79.4211		88.2046		99.7278		105.364		136.677		159.76		174.363		222.49		261.78		301.619		363.975		395.929
