# Supplementary material for: Breast cancer secretes anti-ferroptotic MUFAs and depends on selenoprotein synthesis for metastasis
Source: EMBO Mol Med. 2024 Oct 21;16(11):7. doi: 10.1038/s44321-024-00142-x (PMC11555046; doi:10.1038/s44321-024-00142-x)
Supplement: Supplementary file 5 — Source data Fig. 4 [file 44321_2024_142_MOESM5_ESM.zip › Figure 4/G/quantification of single experiments.xlsx]

## Sheet: exp1
		well#	covered area		average
	MM	1	1.036		1.0355
		2	1.035
	CM NTC	1	8.274		7.9335
		2	7.593
	CM SCDko#1	1	2.37		2.199
		2	2.028
	CM SCDko#2	1	5.516		4.521
		2	3.526

## Sheet: exp2
		well#	covered area		average
	MM	1	0.209		0.265
		2	0.321
	CM NTC	1	8.91		8.5465
		2	8.183
	CM SCDko#1	1	1.691		1.8385
		2	1.986
	CM SCDko#2	1	2.482		2.5275
		2	2.573

## Sheet: exp3
				well#	covered area		average
			MM	1	0.476		0.3785
				2	0.281
			CM NTC	1	7.336		6.7655
				2	6.195
			CM SCDko#1	1	2.217		2.064
				2	1.911
			CM SCDko#2	1	1.163		1.0105
				2	0.858
