# Supplementary material for: Breast cancer secretes anti-ferroptotic MUFAs and depends on selenoprotein synthesis for metastasis
Source: EMBO Mol Med. 2024 Oct 21;16(11):7. doi: 10.1038/s44321-024-00142-x (PMC11555046; doi:10.1038/s44321-024-00142-x)
Supplement: Supplementary file 5 — Source data Fig. 4 [file 44321_2024_142_MOESM5_ESM.zip › Figure 4/F/data of individual experiments.xlsx]

## Sheet: Sheet1
Exp. 1
days	NTC		SCDko#1		SCDko#2
0	332000		730000		730000
1	570200	541700	719600	730200	758200	855500
3	1704000	1584000	1032000	969200	1383200	1487600
Exp.2
days	NTC			SCDko#1			SCDko#2
0	332000			730000			730000
1	571500	596200	604500	988700	1025000	927100	1142800	1221000	1187400
3	2103600	2174000	2162400	1476000	1499200	1510400	1578000	1712400	1576400
