# Supplementary material for: Breast cancer secretes anti-ferroptotic MUFAs and depends on selenoprotein synthesis for metastasis
Source: EMBO Mol Med. 2024 Oct 21;16(11):7. doi: 10.1038/s44321-024-00142-x (PMC11555046; doi:10.1038/s44321-024-00142-x)
Supplement: Supplementary file 5 — Source data Fig. 4 [file 44321_2024_142_MOESM5_ESM.zip › Figure 4/J/individual tumour weight mg.xlsx]

## Sheet: Sheet1
NTC	SCDko
492	478
555	415
302	450
405	670
527	527
371	420
