# Supplementary material for: Breast cancer secretes anti-ferroptotic MUFAs and depends on selenoprotein synthesis for metastasis
Source: EMBO Mol Med. 2024 Oct 21;16(11):7. doi: 10.1038/s44321-024-00142-x (PMC11555046; doi:10.1038/s44321-024-00142-x)
Supplement: Supplementary file 5 — Source data Fig. 4 [file 44321_2024_142_MOESM5_ESM.zip › Figure 4/C/quantification of single experiments.xlsx]

## Sheet: exp1
		well #	area covered		average
	MM	1	2.651		3.377
		2	3.176
		3	4.304
	CM vehicle PRE	1	10.774		11.3607
		2	10.362
		3	12.946
	CM scd1 pre	1	6.907		6.035
		2	4.234
		3	6.964

## Sheet: exp2
					well #	area covered		average
				FM	1	3.775
					2	2.451
					3	4.065		3.43033
				CM CTR	1	6.634
					2	4.534
					3	6.492		5.88667
				CM scd1 pre	1	4.072
					2	3.332
					3	4.136		3.84667

## Sheet: exp3
			well #	area covered		average
		CM vehicle PRE	1	10.209
			2	8.289
			3	9.129		9.209
		CM scd1 pre	1	6.63
			2	5.69
			3	6.706		6.342

## Sheet: exp4
					well #	area covered		average
				MM	1	1.357
					2	0.441
					3	0.317		0.705
				CM vehicle PRE	1	11.626
					2	12.67
					3	7.29		10.5287
				CM scd1 pre	1	3.522
					2	2.962
					3	3.415		3.29967
