# Supplementary material for: Breast cancer secretes anti-ferroptotic MUFAs and depends on selenoprotein synthesis for metastasis
Source: EMBO Mol Med. 2024 Oct 21;16(11):7. doi: 10.1038/s44321-024-00142-x (PMC11555046; doi:10.1038/s44321-024-00142-x)
Supplement: Supplementary file 5 — Source data Fig. 4 [file 44321_2024_142_MOESM5_ESM.zip › Figure 4/D/Normalized peak area numerical data.xlsx]

## Sheet: Sheet1
	-	+
exp#1	0.138346	0.041001
exp#2	0.094263	0.024603
exp#3	0.065269	0.036438
exp#4	0.124293	0.079893
