# Supplementary material for: Breast cancer secretes anti-ferroptotic MUFAs and depends on selenoprotein synthesis for metastasis
Source: EMBO Mol Med. 2024 Oct 21;16(11):7. doi: 10.1038/s44321-024-00142-x (PMC11555046; doi:10.1038/s44321-024-00142-x)
Supplement: Supplementary file 5 — Source data Fig. 4 [file 44321_2024_142_MOESM5_ESM.zip › Figure 4/B/quantification of single experiments.xlsx]

## Sheet: Sheet1
					exp1	exp2	exp3	exp4
				CTR	93800000	30700000	144000000	103000000
				SCD1 PRE	129000000	34800000	166000000	123000000
