# Supplementary material for: Breast cancer secretes anti-ferroptotic MUFAs and depends on selenoprotein synthesis for metastasis
Source: EMBO Mol Med. 2024 Oct 21;16(11):7. doi: 10.1038/s44321-024-00142-x (PMC11555046; doi:10.1038/s44321-024-00142-x)
Supplement: Supplementary file 5 — Source data Fig. 4 [file 44321_2024_142_MOESM5_ESM.zip › Figure 4/K/Peak areas for individual tumours.xlsx]

## Sheet: Sheet1
	NTC						SCDko
C13:0	0.022257	0.029422	0.024221	0.038634	0.033041	0.035541	0.029139	0.030507	0.028534	0.030996	0.030372	0.025962
C14:0	1.53645	1.51573	1.44819	1.72358	1.78465	1.51429	1.33768	1.38927	1.35508	1.71185	1.71121	1.50994
C14:1	0.037258	0.024145	0.029003	0.043481	0.032201	0.031293	0.02726	0.039653	0.0405	0.055228	0.046526	0.041053
C15:1	0.114408	0.116111	0.131138	0.121759	0.128104	0.178718	0.142128	0.112824	0.144325	0.192222	0.147125	0.161823
C16:0	7.24732	8.02093	7.2615	7.47123	7.52989	9.14061	6.45759	7.87365	6.6795	7.37649	6.95613	7.99016
C16:1 (n-7)	0.09613	0.20669	0.13708	0.15096	0.26668	0.12237	0.11353	0.16831	0.06497	0.03444	0.04007	0.14569
C16:1(n-10)	0.02028	0.02856	0.02205	0.02432	0.02632	0.03179	0.0236	0.02788	0.02355	0.0383	0.02713	0.03114
C18:0	14.4587	14.4673	16.8433	14.3488	13.0134	21.3863	12.3355	14.5112	12.1516	14.9394	15.1418	16.5402
C18:1 (n-7)	0.22194	0.23139	0.30846	0.19474	0.22532	0.30997	0.12055	0.12539	0.09718	0.12882	0.11522	0.11376
C18:1 (n-9)	0.72471	0.96267	0.90758	0.71825	0.9492	1.18472	0.55314	0.67664	0.50806	0.55908	0.52663	0.7015
C18:2 (n-6)	0.586191	0.820643	0.590081	0.553835	0.802306	0.843205	0.727435	0.756721	0.429734	0.627691	0.588418	0.786124
C20:0	0.004426	0.006438	0.00569	0.011963	0.005494	0.006478	0.006815	0.006983	0.005625	0.007302	0.006328	0.005648
C20:1	0.020578	0.003344	0.016291	0.009059	0.004034	0.012934	0.006606	0.027105	0.009715	0.008967	0.010849	0.00581
C20:4 (n-6)	0.13339	0.18361	0.13602	0.12992	0.19601	0.21955	0.15574	0.17205	0.13137	0.14074	0.13583	0.17579
C22:0	0.008092	0.010406	0.004404	0.017235	0.011939	0.009713	0.008759	0.024825	0.018061	0.014429	0.008634	0.012221
C23:1	0.004789	0.004671	0.005519	0.009834	0.005655	0.005903	0.003445	0.002444	0.004621	0.004419	0.006007	0.007731
C24:0	0.018214	0.017947	0.027745	0.021933	0.016667	0.032171	0.01462	0.018751	0.014077	0.01867	0.022001	0.024043
C24:1	0.023455	0.028412	0.026203	0.052837	0.047962	0.02946	0.024994	0.037077	0.030738	0.029455	0.023933	0.108278
