# Supplementary material for: Breast cancer secretes anti-ferroptotic MUFAs and depends on selenoprotein synthesis for metastasis
Source: EMBO Mol Med. 2024 Oct 21;16(11):7. doi: 10.1038/s44321-024-00142-x (PMC11555046; doi:10.1038/s44321-024-00142-x)
Supplement: Supplementary file 6 — Source data Fig. 5 [file 44321_2024_142_MOESM6_ESM.zip]

Archive with 120 entries (100 files):
- Figure 5/
- __MACOSX/._Figure 5
- Figure 5/I/
- __MACOSX/Figure 5/._I
- Figure 5/G/
- __MACOSX/Figure 5/._G
- Figure 5/A/
- __MACOSX/Figure 5/._A
- Figure 5/F/
- __MACOSX/Figure 5/._F
- Figure 5/H/
- __MACOSX/Figure 5/._H
- Figure 5/C/
- __MACOSX/Figure 5/._C
- Figure 5/D/
- __MACOSX/Figure 5/._D
- Figure 5/E/
- __MACOSX/Figure 5/._E
- Figure 5/B/
- __MACOSX/Figure 5/._B
- Figure 5/Figure 5/
- __MACOSX/Figure 5/._Figure 5
- Figure 5/I/source data figure 5I.xlsx
- __MACOSX/Figure 5/I/._source data figure 5I.xlsx
- Figure 5/G/full scan and labels.pptx
- __MACOSX/Figure 5/G/._full scan and labels.pptx
- Figure 5/G/SCD MCF7 and BT549.tif
- __MACOSX/Figure 5/G/._SCD MCF7 and BT549.tif
- Figure 5/G/data of single experiments.xlsx
- __MACOSX/Figure 5/G/._data of single experiments.xlsx
- Figure 5/G/vinculin MDA468.tif
- __MACOSX/Figure 5/G/._vinculin MDA468.tif
- Figure 5/G/vinculin MCF7 and BT549.tif
- __MACOSX/Figure 5/G/._vinculin MCF7 and BT549.tif
- Figure 5/G/vinculin bt549 exp 4 and 5.tif
- __MACOSX/Figure 5/G/._vinculin bt549 exp 4 and 5.tif
- Figure 5/G/vinculin MDA231 and CAL120.tif
- __MACOSX/Figure 5/G/._vinculin MDA231 and CAL120.tif
- Figure 5/G/SCD MDA468.tif
- __MACOSX/Figure 5/G/._SCD MDA468.tif
- Figure 5/G/SCD bt549 exp4 and 5.tif
- __MACOSX/Figure 5/G/._SCD bt549 exp4 and 5.tif
- Figure 5/G/SCD MDA231 and CAl120.tif
- __MACOSX/Figure 5/G/._SCD MDA231 and CAl120.tif
- Figure 5/A/data of single experiments.xlsx
- __MACOSX/Figure 5/A/._data of single experiments.xlsx
- Figure 5/F/data of single experiments BT549, CAL120, MDA231, MCF7.xlsx
- __MACOSX/Figure 5/F/._data of single experiments BT549, CAL120, MDA231, MCF7.xlsx
- Figure 5/F/data of single experiments MDA468.xlsx
- __MACOSX/Figure 5/F/._data of single experiments MDA468.xlsx
- Figure 5/H/data of single experiments.xlsx
- __MACOSX/Figure 5/H/._data of single experiments.xlsx
- Figure 5/C/Thumbs.db
- __MACOSX/Figure 5/C/._Thumbs.db
- Figure 5/C/peak area of induvidual samples.xlsx
- __MACOSX/Figure 5/C/._peak area of induvidual samples.xlsx
- Figure 5/D/peak area of induvidual samples.xlsx
- __MACOSX/Figure 5/D/._peak area of induvidual samples.xlsx
- Figure 5/E/data of single experiments.xlsx
- __MACOSX/Figure 5/E/._data of single experiments.xlsx
- Figure 5/B/data of single experiments.xlsx
- __MACOSX/Figure 5/B/._data of single experiments.xlsx
- Figure 5/Figure 5/I/
- __MACOSX/Figure 5/Figure 5/._I
- Figure 5/Figure 5/G/
- __MACOSX/Figure 5/Figure 5/._G
- Figure 5/Figure 5/A/
- __MACOSX/Figure 5/Figure 5/._A
- Figure 5/Figure 5/F/
- __MACOSX/Figure 5/Figure 5/._F
- Figure 5/Figure 5/H/
- __MACOSX/Figure 5/Figure 5/._H
- Figure 5/Figure 5/C/
- __MACOSX/Figure 5/Figure 5/._C
- Figure 5/Figure 5/D/
- __MACOSX/Figure 5/Figure 5/._D
- Figure 5/Figure 5/E/
- __MACOSX/Figure 5/Figure 5/._E
- Figure 5/Figure 5/B/
- __MACOSX/Figure 5/Figure 5/._B
- Figure 5/Figure 5/I/source data figure 5I.xlsx
- __MACOSX/Figure 5/Figure 5/I/._source data figure 5I.xlsx
- Figure 5/Figure 5/G/full scan and labels.pptx
- __MACOSX/Figure 5/Figure 5/G/._full scan and labels.pptx
- Figure 5/Figure 5/G/SCD MCF7 and BT549.tif
- __MACOSX/Figure 5/Figure 5/G/._SCD MCF7 and BT549.tif
- Figure 5/Figure 5/G/data of single experiments.xlsx
- __MACOSX/Figure 5/Figure 5/G/._data of single experiments.xlsx
- Figure 5/Figure 5/G/vinculin MDA468.tif
- __MACOSX/Figure 5/Figure 5/G/._vinculin MDA468.tif
- Figure 5/Figure 5/G/vinculin MCF7 and BT549.tif
- __MACOSX/Figure 5/Figure 5/G/._vinculin MCF7 and BT549.tif
- Figure 5/Figure 5/G/vinculin bt549 exp 4 and 5.tif
- __MACOSX/Figure 5/Figure 5/G/._vinculin bt549 exp 4 and 5.tif
- Figure 5/Figure 5/G/vinculin MDA231 and CAL120.tif
- __MACOSX/Figure 5/Figure 5/G/._vinculin MDA231 and CAL120.tif
- Figure 5/Figure 5/G/SCD MDA468.tif
- __MACOSX/Figure 5/Figure 5/G/._SCD MDA468.tif
- Figure 5/Figure 5/G/SCD bt549 exp4 and 5.tif
- __MACOSX/Figure 5/Figure 5/G/._SCD bt549 exp4 and 5.tif
- Figure 5/Figure 5/G/SCD MDA231 and CAl120.tif
- __MACOSX/Figure 5/Figure 5/G/._SCD MDA231 and CAl120.tif
- Figure 5/Figure 5/A/data of single experiments.xlsx
- __MACOSX/Figure 5/Figure 5/A/._data of single experiments.xlsx
- Figure 5/Figure 5/F/data of single experiments BT549, CAL120, MDA231, MCF7.xlsx
- __MACOSX/Figure 5/Figure 5/F/._data of single experiments BT549, CAL120, MDA231, MCF7.xlsx
- Figure 5/Figure 5/F/data of single experiments MDA468.xlsx
- __MACOSX/Figure 5/Figure 5/F/._data of single experiments MDA468.xlsx
- Figure 5/Figure 5/H/data of single experiments.xlsx
- __MACOSX/Figure 5/Figure 5/H/._data of single experiments.xlsx
- Figure 5/Figure 5/C/Thumbs.db
- __MACOSX/Figure 5/Figure 5/C/._Thumbs.db
- Figure 5/Figure 5/C/peak area of induvidual samples.xlsx
- __MACOSX/Figure 5/Figure 5/C/._peak area of induvidual samples.xlsx
- Figure 5/Figure 5/D/peak area of induvidual samples.xlsx
- __MACOSX/Figure 5/Figure 5/D/._peak area of induvidual samples.xlsx
- Figure 5/Figure 5/E/data of single experiments.xlsx
- __MACOSX/Figure 5/Figure 5/E/._data of single experiments.xlsx
- Figure 5/Figure 5/B/data of single experiments.xlsx
- __MACOSX/Figure 5/Figure 5/B/._data of single experiments.xlsx
