# Supplementary material for: Breast cancer secretes anti-ferroptotic MUFAs and depends on selenoprotein synthesis for metastasis
Source: EMBO Mol Med. 2024 Oct 21;16(11):7. doi: 10.1038/s44321-024-00142-x (PMC11555046; doi:10.1038/s44321-024-00142-x)
Supplement: Supplementary file 6 — Source data Fig. 5 [file 44321_2024_142_MOESM6_ESM.zip › Figure 5/I/source data figure 5I.xlsx]

## Sheet: sheet1
								expression value (z-score)
website	data accessed	Dataset	ctcRbase Database ID	Cancer Type				Low	Q1	Median	Q3	High
http://www.origin-gene.cn/database/ctcRbase/search.php	2023-07-11	Dataset: GSE55807	BRCA04499	breast cancer	CTCs/CTM Isolation Method:CTC-iChip	Yu et al	CTC	2.93	2.97	3.38	3.91	4.28
http://www.origin-gene.cn/database/ctcRbase/search.php	2023-07-11	Dataset: GSE51827	BRCA49242	breast cancer	CTCs/CTM Isolation Method:CTC-iChip	Aceto et al	CTC	-0.32	-0.2	0.47	1.7	7.55
http://www.origin-gene.cn/database/ctcRbase/search.php	2023-07-11	Dataset: GSE111065	BRCA55879	breast cancer	CTCs/CTM Isolation Method:microfluidics immunofluorescence	Gkountela et al	CTC	-0.48	-0.44	-0.33	0.93	4.25
http://www.origin-gene.cn/database/ctcRbase/search.php	2023-07-11	Dataset: GSE109761	BRCA62746	breast cancer	CTCs/CTM Isolation Method:microfluidics immunofluorescence	Szczerba et al	CTC	-0.48	-0.44	-0.38	0.59	4.24
http://www.origin-gene.cn/database/ctcRbase/search.php	2023-07-11	Human Cancer Metastasis Database, https://doi.org/10.1093/nar/gkx1008	BRCA04499, BRCA49242, BRCA55879, BRCA62746	breast cancer			Primary	0.47	3.16	3.95	4.67	7.41
http://www.origin-gene.cn/database/ctcRbase/search.php	2023-07-11	Human Cancer Metastasis Database, https://doi.org/10.1093/nar/gkx1008	BRCA04499, BRCA49242, BRCA55879, BRCA62746	breast cancer			Lymph node	-2.5	-1.76	-1.34	-0.91	-0.47
http://www.origin-gene.cn/database/ctcRbase/search.php	2023-07-11	Human Cancer Metastasis Database, https://doi.org/10.1093/nar/gkx1008	BRCA04499, BRCA49242, BRCA55879, BRCA62746	breast cancer			Brain	0.22	1.46	1.65	1.79	2.49
http://www.origin-gene.cn/database/ctcRbase/search.php	2023-07-11	Human Cancer Metastasis Database, https://doi.org/10.1093/nar/gkx1008	BRCA04499, BRCA49242, BRCA55879, BRCA62746	breast cancer			Bone	0.58	1.14	1.33	1.61	2
http://www.origin-gene.cn/database/ctcRbase/search.php	2023-07-11	Human Cancer Metastasis Database, https://doi.org/10.1093/nar/gkx1008	BRCA04499, BRCA49242, BRCA55879, BRCA62746	breast cancer			Lung	0.34	0.75	0.87	1.18	1.68
http://www.origin-gene.cn/database/ctcRbase/search.php	2023-07-11	Human Cancer Metastasis Database, https://doi.org/10.1093/nar/gkx1008	BRCA04499, BRCA49242, BRCA55879, BRCA62746	breast cancer			Liver	0.44	1.56	1.83	1.93	2
http://www.origin-gene.cn/database/ctcRbase/search.php	2023-07-11	Human Cancer Metastasis Database, https://doi.org/10.1093/nar/gkx1008	BRCA04499, BRCA49242, BRCA55879, BRCA62746	breast cancer			Skin	0.78	1.37	1.71	1.75	2.02
http://www.origin-gene.cn/database/ctcRbase/search.php	2023-07-11	Human Cancer Metastasis Database, https://doi.org/10.1093/nar/gkx1008	BRCA04499, BRCA49242, BRCA55879, BRCA62746	breast cancer			Breast	1.49	1.83	1.9	2	2.36
