# Supplementary material for: Breast cancer secretes anti-ferroptotic MUFAs and depends on selenoprotein synthesis for metastasis
Source: EMBO Mol Med. 2024 Oct 21;16(11):7. doi: 10.1038/s44321-024-00142-x (PMC11555046; doi:10.1038/s44321-024-00142-x)
Supplement: Supplementary file 6 — Source data Fig. 5 [file 44321_2024_142_MOESM6_ESM.zip › Figure 5/G/data of single experiments.xlsx]

## Sheet: Sheet1
					exp #	cell density	SCD		vinculin		ratio
			MCF7		3	high	402000		13700		29.3431
						low	350000		13300		26.3158
					2	high	448000		13100		34.1985
						low	459000		16000		28.6875
					1	high	269000		18500		14.5405
						low	223000		13100		17.0229
			BT549		exp #	cell density	SCD		vinculin		ratio
					3	high	339000		18900		17.9365
						low	24100		13000		1.85385
					2	high	146000		18700		7.80749
						low	48500		8880		5.46171
					1	low	31500		17300		1.82081
						high	61600		22000		2.8
					4	low	2240		11600		0.193103
						high	17000		22100		0.769231
					5	low	831		9610		0.0864724
						high	4490		18200		0.246703
					exp #	cell density	SCD		vinculin		ratio
			MDA231		3	high	4890		26200		0.186641
						low	185		22200		0.00833333
					2	high	7530		24900		0.30241
						low	286		24900		0.0114859
					1	high	7590		27800		0.273022
						low	784		25500		0.0307451
					exp #	cell density	SCD		vinculin		ratio
			cal120		3	high	33800		15100		2.23841
						low	3140		14700		0.213605
					2	high	89400		17300		5.16763
						low	17900		14200		1.26056
					1	high	78100		19400		4.02577
						low	8710		15300		0.569281
					exp #	cell density	SCD		vinculin		ratio
			MDA 468		3	high	1090		46500		0.0234409
						low	249		46800		0.00532051
					2	high	736		36100		0.0203878
						low	156		27600		0.00565217
					1	high	432		30500		0.0141639
						low	221		26600		0.00830827
