# Supplementary material for: Breast cancer secretes anti-ferroptotic MUFAs and depends on selenoprotein synthesis for metastasis
Source: EMBO Mol Med. 2024 Oct 21;16(11):7. doi: 10.1038/s44321-024-00142-x (PMC11555046; doi:10.1038/s44321-024-00142-x)
Supplement: Supplementary file 6 — Source data Fig. 5 [file 44321_2024_142_MOESM6_ESM.zip › Figure 5/A/data of single experiments.xlsx]

## Sheet: exp1
	technical replicates								average
		vehicle	Ferrostatin-1	oleic acid	deferoxamine	Na2SeO3				vehicle	Ferrostatin-1	oleic acid	deferoxamine	Na2SeO3
	NTC	631800	955000	873200	945800	1082000			NTC	623000	934800	850867	906733	1.10567e+06
		653000	966400	873200	922200	1143200			SCDko#1	146717	535500	702633	515333	591433
		584200	883000	806200	852200	1091800			SCDko#2	153133	278133	433367	223467	284950
	SCDko#1	169600	546000	711200	484500	572800
		144550	558000	759400	519600	611700
		126000	502500	637300	541900	589800
	SCDko#2	144600	285100	480100	215200	287300
		173500	288900	408500	224900	contaminated
		141300	260400	411500	230300	282600

## Sheet: exp2
	technical replicates								average
		vehicle	Ferrostatin-1	oleic acid	deferoxamine	Na2SeO3				vehicle	Ferrostatin-1	oleic acid	deferoxamine	Na2SeO3
	NTC	793600	1046000	995400	1014600	1065400			NTC	820133	1.04027e+06	1.00593e+06	998400	1.08133e+06
		934000	1053200	1025200	1072600	1092800			SCDko#1	123967	484467	550367	414567	529700
		732800	1021600	997200	908000	1085800			SCDko#2	104093	245333	335267	167933	266200
	SCDko#1	121700	505200	544700	406900	508200
		119600	484900	530200	446700	514700
		130600	463300	576200	390100	566200
	SCDko#2	136600	255600	330300	155600	264400
		111200	245700	350900	193200	268100
		64480	234700	324600	155000	266100

## Sheet: exp3
	technical replicates								average
		vehicle	Ferrostatin-1	oleic acid	deferoxamine	Na2SeO3				vehicle	Ferrostatin-1	oleic acid	deferoxamine	Na2SeO3
	NTC	869000	1001200	847800	887400	1135800			NTC	851600	979800	961533	981733	1090200
		828200	957000	989000	1046000	1035200			SCDko#1	120580	605867	653300	455033	582367
		857600	981200	1047800	1011800	1099600			SCDko#2	75056.7	267367	444467	189200	246900
	SCDko#1	130600	542600	670800	436700	574600
		95940	615400	632400	440400	594400
		135200	659600	656700	488000	578100
	SCDko#2	83000	289000	472500	181700	225500
		85970	266300	429900	192100	contaminated
		56200	246800	431000	193800	268300
