# Supplementary material for: Breast cancer secretes anti-ferroptotic MUFAs and depends on selenoprotein synthesis for metastasis
Source: EMBO Mol Med. 2024 Oct 21;16(11):7. doi: 10.1038/s44321-024-00142-x (PMC11555046; doi:10.1038/s44321-024-00142-x)
Supplement: Supplementary file 6 — Source data Fig. 5 [file 44321_2024_142_MOESM6_ESM.zip › Figure 5/F/data of single experiments BT549, CAL120, MDA231, MCF7.xlsx]

## Sheet: exp1
			standard curve for SCD primer											gene	ct value		ng RNA	average			normalised expression			normalisation score (average from actin,TBP1 and LMNB1)
												MDA231	LD	SCD	22.2152		0.23619	0.229769			0.0284051			8.089
			c [ng RNA]	gene	ct value		c [ng RNA]	ct value						SCD	22.2876		0.225779
			20	SCD	15.9786		20	16.1181						SCD	22.2766		0.227337
			20	SCD	16.2576		10	17.0001					HD	SCD	17.82		5.00416	4.62367			0.54493			8.48488
			10	SCD	16.9726		5	17.7613						SCD	17.8378		4.93551
			10	SCD	17.0276		2.5	18.7261						SCD	18.1332		3.93134
			5	SCD	17.5701		1.25	19.7234				MCF7	LD	SCD	17.7004		5.49328	5.46817			0.865338			6.31912
			5	SCD	17.9524									SCD	17.6793		5.58514
			2.5	SCD	18.5459		log (concentration)	log(ct value)						SCD	17.74		5.3261
			2.5	SCD	18.9063		1.30103	1.20731					HD	SCD	17.3181		7.43357	6.8549			1.03162			6.64482
			1	SCD	19.7423		1	1.23045						SCD	17.4968		6.44822
			1	SCD	19.7045		0.69897	1.24947						SCD	17.4517		6.68289
							0.39794	1.27245				CAL120	LD	SCD	20.7007		0.628062	0.590239			0.0903357			6.53384
			water	SCD	Undetermined		0.09691	1.29498						SCD	20.8551		0.56663
														SCD	20.8303		0.576026
													HD	SCD	17.8278		4.97386	4.93987			1.14511			4.31387
														SCD	17.8694		4.8159
														SCD	17.8134		5.02986
												BT549	LD	SCD	18.7008		2.56534	2.30971			0.324743			7.11244
														SCD	18.7395		2.4928
														SCD	19.1318		1.871
													HD	SCD	16.2372		18.1494	17.0107			2.17003			7.83895
														SCD	16.3523		16.4577
														SCD	16.3546		16.4251
		standard curve for actin primer
		c [ng RNA]	gene	ct value			c [ng RNA]	ct value
		20	actin	14.8107			20	14.865						gene	ct value		ng RNA		average
		20	actin	14.9193			10	15.968				MDA231	LD	actin	16.9604		4.33005		4.55092
		10	actin	16.022			5	16.8348						actin	16.843		4.71907
		10	actin	15.914			2.5	17.8064						actin	16.8767		4.60365
		5	actin	16.7488			1.25	18.6178					HD	actin	16.607		5.62101		5.6418
		5	actin	16.9208										actin	16.6255		5.54372
		2.5	actin	17.9728			log (concentration)	log(ct value)						actin	16.5741		5.76068
		2.5	actin	17.6399			1.30103	1.17217				MCF7	LD	actin	16.8411		4.72582		4.66766
		1	actin	18.562			1	1.20325						actin	16.8786		4.59723
		1	actin	18.6736			0.69897	1.22621						actin	16.8543		4.67992
							0.39794	1.25058					HD	actin	16.9303		4.42616		4.03209
		water	actin	Undetermined			0.09691	1.26993						actin	17.1446		3.7875
														actin	17.1103		3.88259
												CAL120	LD	actin	17.6136		2.71085		2.73146
														actin	17.5848		2.76639
														actin	17.6103		2.71715
													HD	actin	17.3623		3.23934		3.25157
														actin	17.4341		3.07773
														actin	17.2792		3.43764
												BT549	LD	actin	16.1568		7.90155		7.6746
														actin	16.1473		7.95918
														actin	16.2852		7.16306
													HD	actin	16.5918		5.685		5.1343
														actin	16.7223		5.159
														actin	16.89		4.55891
		standard curve for TBP primer												gene	ct value		ng RNA		average
							c [ng RNA]	ct value				MDA231	LD	TBP	21.5595		11.1449		12.2594
		c [ng RNA]	gene	ct value			20	20.6369						TBP	21.2822		13.1054
		20	TBP	20.7142			10	21.8149						TBP	21.3589		12.5279
		20	TBP	20.5595			5	22.8452					HD	TBP	21.6184		10.7707		11.3657
		10	TBP	21.7068			2.5	24.1052						TBP	21.4672		11.7596
		10	TBP	21.923			1.25	25.8939						TBP	21.4956		11.5669
		5	TBP	22.8434								MCF7	LD	TBP	21.8545		9.40182		9.22883
		5	TBP	22.847			log (concentration)	log(ct value)						TBP	21.92		9.05585
		2.5	TBP	23.5006			1.30103	1.31464
		2.5	TBP	24.7097			1	1.33875					HD	TBP	22.1587		7.9079		8.61469
		1	TBP	25.9621			0.69897	1.3588						TBP	21.8695		9.32149
		1	TBP	25.8257			0.39794	1.38211
							0.09691	1.4132				CAL120	LD	TBP	21.9825		8.73883		9.73846
		water	TBP	Undetermined										TBP	21.8129		9.62841
														TBP	21.606		10.8482
													HD						4.75669
														TBP	23.2787		4.26635
														TBP	22.897		5.24703
												BT549	LD	TBP	22.1772		7.82569		8.29141
														TBP	22.1087		8.13463
														TBP	21.9477		8.91391
													HD	TBP	21.9751		8.77604		9.76364
														TBP	21.735		10.0694
														TBP	21.6714		10.4454
		standard curve for lamB primer												gene	ct value		ng RNA		average
							c [ng RNA]	ct value				MDA231	LD	LMNB1	22.0556		6.38064		7.45668
		c [ng RNA]	gene	ct value			20	20.0138						LMNB1	21.518		8.48158
		20	LMNB1	20.0069			10	21.3869						LMNB1	21.7467		7.5078
		20	LMNB1	20.0207			5	22.2824					HD	LMNB1	21.5487		8.34322		8.44711
		10	LMNB1	21.6778			2.5	23.704						LMNB1	21.6443		7.92772
		10	LMNB1	21.0961			1.25	25.6711						LMNB1	21.3931		9.07039
		5	LMNB1	22.3322								MCF7	LD	LMNB1	22.018		6.50736		5.8866
		5	LMNB1	22.2326			log (concentration)	log(ct value)						LMNB1	22.4258		5.26583
		2.5	LMNB1	23.704			1.30103	1.30133
		2.5	LMNB1		22.9508		1	1.33015					HD	LMNB1	21.4682		8.71119		8.59405
		1	LMNB1	25.8871			0.69897	1.34796						LMNB1	21.519		8.47691
		1	LMNB1	25.4551			0.39794	1.37482
							0.09691	1.40944				CAL120	LD	LMNB1	21.9807		6.63594		7.1316
		water	LMNB1	Undetermined										LMNB1	21.8383		7.15246
														LMNB1	21.7221		7.60639
													HD	LMNB1	22.5583		4.91994		5.08096
														LMNB1	22.5049		5.05648
														LMNB1	22.4256		5.26644
												BT549	LD	LMNB1	Undetermined				5.37132
														LMNB1	Undetermined
														LMNB1	22.3873		5.37132
													HD	LMNB1	21.5788		8.20965		8.6189
														LMNB1	21.4706		8.69979
														LMNB1	21.4185		8.94726

## Sheet: exp2
			standard curve for SCD primer											gene	ct value		ng RNA	average			normalised expression			normalisation score (average from actin,TBP1 and LMNB1)
												MDA231	LD	SCD	22.7386		0.443926	0.452909			0.04642			9.75675
			c [ng RNA]	gene	ct value		c [ng RNA]	ct value						SCD	22.6639		0.465151
			20	SCD	17.2902		20	17.3334						SCD	22.7181		0.449649
			20	SCD	17.3765		10	18.3148					HD	SCD	19.2197		4.81968	4.73293			0.385569			12.2752
			10	SCD	18.3494		5	19.161						SCD	19.321		4.47334
			10	SCD	18.2801		2.5	20.1744						SCD	19.1958		4.90577
			5	SCD	19.345		1.25	21.0891				MCF7	LD	SCD	18.5843		7.76454	9.65102			1.36089			7.0917
			5	SCD	18.9771									SCD	18.1271		11.0557
			2.5	SCD	20.0989		log (concentration)	log(ct value)						SCD	18.2388		10.1329
			2.5	SCD	20.2498		1.30103	1.23888					HD	SCD	17.947		12.7376	15.1256			2.03325			7.43909
			1	SCD	21.1148		1	1.2628						SCD	17.5486		17.5135
			1	SCD	21.0633		0.69897	1.28242
							0.39794	1.3048				CAL120	LD	SCD	21.6264		0.904164	0.930128			0.174703			5.32404
			water	SCD	Undetermined		0.09691	1.32406						SCD	21.5704		0.93802
														SCD	21.554		0.9482
													HD	SCD	19.2621		4.67151	5.04003			0.736013			6.84775
														SCD	19.1093		5.23
														SCD	19.1123		5.21858
												BT549	LD	SCD	19.6037		3.64059	3.55977			0.426668			8.3432
														SCD	19.6371		3.55362
														SCD	19.6641		3.48511
													HD	SCD	17.2963		21.5068	24.0336			2.13411			11.2617
														SCD	17.2564		22.2228
														SCD	16.9618		28.3713
		standard curve for actin primer
		c [ng RNA]	gene	ct value			c [ng RNA]	ct value
		20	actin	15.9304			20	15.7973						gene	ct value		ng RNA		average
		20	actin	15.6642			10	16.5092				MDA231	LD	actin	17.1733		6.80904		6.73968
		10	actin	16.4336			5	17.5666						actin	17.0645		7.35104
		10	actin	16.5847			2.5	18.755						actin	17.3405		6.05898
		5	actin	17.6024			1.25	19.7624					HD	actin	17.4018		5.80679		8.28582
		5	actin	17.5308										actin	16.737		9.28412
		2.5	actin	18.7528			log (concentration)	log(ct value)						actin	16.6668		9.76654
		2.5	actin	18.7572			1.30103	1.19858				MCF7	LD	actin	16.977		7.82064		7.1571
		1	actin	19.8199			1	1.21772						actin	17.2411		6.49355
		1	actin	19.7048			0.69897	1.24469						actin
							0.39794	1.27312					HD	actin	17.1477		6.93275		6.84155
		water	actin	Undetermined			0.09691	1.29584						actin	17.1856		6.75035
														actin
												CAL120	LD	actin	18.0744		3.67711		3.59025
														actin	18.1746		3.44003
														actin	18.084		3.65362
													HD	actin	17.5179		5.35955		4.93293
														actin	17.6311		4.95948
														actin	17.7806		4.47976
												BT549	LD	actin	16.7538		9.17273		8.67071
														actin	16.8784		8.38943
														actin	16.8683		8.44997
													HD	actin	16.2854		12.9086		12.9369
														actin	16.4144		11.7374
														actin	16.1603		14.1647
		standard curve for TBP primer												gene	ct value		ng RNA		average
												MDA231	LD	TBP	21.4306		12.0134		11.9649
		same as exp1												TBP	21.4841		11.6446
														TBP	21.3991		12.2367
													HD	TBP	20.8185		17.2656		17.2576
														TBP	20.9896		15.5841
														TBP	20.6666		18.9231
												MCF7	LD	TBP	22.1865		7.78472		8.00052
														TBP	22.0911		8.21633
													HD	TBP	22.4276		6.80009		7.73803
														TBP	21.9952		8.67598
												CAL120	LD	TBP	22.6963		5.85842		5.82858
														TBP	22.7818		5.5889
														TBP	22.6415		6.03842
													HD	TBP	22.0264		8.5236		8.44932
														TBP	22.1764		7.8292
														TBP	21.9318		8.99516
												BT549	LD	TBP	22.1439		7.9745		8.40469
														TBP	22.0059		8.62353
														TBP	22.0074		8.61603
													HD	TBP	21.8171		9.6052		8.90567
														TBP	21.8662		9.3388
														TBP	22.1892		7.77302
		standard curve for lamB primer												gene	ct value		ng RNA		average
		same as exp1										MDA231	LD	LMNB1	21.2189		9.96751		10.5657
														LMNB1	20.9732		11.4007
														LMNB1	21.1535		10.3288
													HD	LMNB1	21.0385		10.999		11.2821
														LMNB1	20.9667		11.4414
														LMNB1	20.9723		11.406
												MCF7	LD	LMNB1	22.2071		5.89604		6.11749
														LMNB1	22.0681		6.33894
													HD	LMNB1	21.6533		7.88979		7.7377
														LMNB1	21.7273		7.5856
												CAL120	LD	LMNB1	22.0307		6.46436		6.55328
														LMNB1	22.022		6.49378
														LMNB1	21.9619		6.70171
													HD	LMNB1	21.7637		7.44024		7.16098
														LMNB1	21.9278		6.82296
														LMNB1	21.8206		7.21974
												BT549	LD	LMNB1	21.8234		7.20898		7.9542
														LMNB1	21.5597		8.294
														LMNB1	21.545		8.35963
													HD	LMNB1	20.9409		11.605		11.9424
														LMNB1	20.956		11.5087
														LMNB1	20.7759		12.7135

## Sheet: exp3
			standard curve for SCD primer											gene	ct value		ng RNA	average			normalised expression			normalisation score (average from actin,TBP1 and LMNB1)
												MDA231	LD	SCD	23.4513		0.219736	0.237563			0.0346969			6.8468
			c [ng RNA]	gene	ct value		c [ng RNA]	ct value						SCD	23.2851		0.243229
			20	SCD	17.0415		20	17.0848						SCD	23.2422		0.249724
			20	SCD	17.1282		10	17.9162					HD	SCD	19.9416		2.227	2.61813			0.347111			7.54264
			10	SCD	17.9071		5	18.8955						SCD	19.7329		2.58806
			10	SCD	17.9253		2.5	19.851						SCD	19.5122		3.03934
			5	SCD	18.8845		1.25	20.6898				MCF7	LD	SCD	17.5347		13.9873	16.1956			1.88919			8.57273
			5	SCD	18.9064									SCD	17.3014		16.9365
			2.5	SCD	19.757		log (concentration)	log(ct value)						SCD	17.2507		17.6629
			2.5	SCD	19.945		1.30103	1.23261					HD	SCD	17.8138		11.1622	12.5264			1.82207			6.8748
			1	SCD	20.7027		1	1.25325						SCD	17.5267		14.0788
			1	SCD	20.677		0.69897	1.27636						SCD	17.6894		12.3381
							0.39794	1.29778				CAL120	LD	SCD	21.1706		0.947669	1.08052			0.141413			7.64088
			water	SCD	Undetermined		0.09691	1.31576						SCD	20.8561		1.17361
														SCD	20.9241		1.12028
													HD	SCD	18.9289		4.68871	4.45373			0.599283			7.43176
														SCD	19.1091		4.09542
														SCD	18.9609		4.57705
												BT549	LD	SCD	19.5329		2.99354	3.63004			0.651163			5.57471
														SCD	19.1669		3.92229
														SCD	19.1493		3.9743
													HD	SCD	17.9021		10.4012	12.1851			1.81451			6.71538
														SCD	17.5866		13.4094
														SCD	17.6493		12.7448
		standard curve for actin primer
		c [ng RNA]	gene	ct value			c [ng RNA]	ct value
		20	actin	15.5855			20	15.4693						gene	ct value		ng RNA		average
		20	actin	15.3532			10	16.0389				MDA231	LD	actin	17.2385		4.76243		4.68855
		10	actin	16.1024			5	17.1989						actin	17.3223		4.48457
		10	actin	15.9753			2.5	18.2011						actin	17.2222		4.81866
		5	actin	17.137			1.25	19.2107					HD	actin	16.7361		6.87087		6.90647
		5	actin	17.2607										actin	16.6662		7.23622
		2.5	actin	18.1525			log (concentration)	log(ct value)						actin	16.7879		6.61232
		2.5	actin	18.2497			1.30103	1.18947				MCF7	LD	actin	16.7115		6.99715		8.56599
		1	actin	19.2847			1	1.20517						actin	16.3522		9.15946
		1	actin	19.1366			0.69897	1.2355						actin	16.2984		9.54136
							0.39794	1.2601					HD	actin	16.6929		7.094		6.98807
		water	actin	Undetermined			0.09691	1.28354						actin	16.7197		6.95487
														actin	16.7273		6.91533
												CAL120	LD	actin	17.0689		5.38307		5.70139
														actin	16.9936		5.6861
														actin	16.9122		6.03499
													HD	actin	16.9609		5.82357		5.43801
														actin	17.1079		5.23291
														actin	17.1014		5.25756
												BT549	LD	actin	16.9216		5.99338		6.71771
														actin	16.9213		5.99481
														actin	16.5046		8.16493
													HD	actin	16.5541		7.86786		7.78417
														actin	16.5316		8.0015
														actin	16.6212		7.48316
		standard curve for TBP primer												gene	ct value		ng RNA		average
		same as exp 1										MDA231	LD	TBP	21.8206		9.58609		9.92395
														TBP	21.8696		9.3207
														TBP	21.6033		10.8651
													HD	TBP	21.806		9.66704		9.52124
														TBP	21.6223		10.7466
														TBP	22.1054		8.15003
												MCF7	LD	TBP	21.7662		9.89011		10.8364
														TBP	21.4638		11.7828
													HD	TBP	22.315		7.24225		7.9591
														TBP	21.9952		8.67595
												CAL120	LD	TBP	21.6836		10.3721		10.4388
														TBP	21.5326		11.3206
														TBP	21.8138		9.62363
													HD	TBP	22.0948		8.19896		9.08441
														TBP	21.8568		9.38904
														TBP	21.8063		9.66523
												BT549	LD	TBP	23.1067		4.68128		5.2667
														TBP	22.7698		5.6259
														TBP	22.8134		5.49291
													HD	TBP	22.7883		5.569		6.01808
														TBP	22.5791		6.2503
														TBP	22.5836		6.23493
		standard curve for lamB primer												gene	ct value		ng RNA		average
		same as exp 1										MDA231	LD	LMNB1	22.0882		6.27278		5.92791
														LMNB1	22.0623		6.35819
														LMNB1	22.4681		5.15275
													HD	LMNB1	22.3663		5.42973		6.20021
														LMNB1	22.0331		6.45601
														LMNB1	21.9581		6.71489
												MCF7	LD	LMNB1	22.1971		5.92697		6.31913
														LMNB1	21.9592		6.71129
													HD	LMNB1	22.3045		5.60582		5.62061
														LMNB1	22.2943		5.63541
												CAL120	LD	LMNB1	21.9507		6.74116		6.78245
														LMNB1	21.8826		6.9873
														LMNB1	21.9856		6.61888
													HD	LMNB1	21.7802		7.37578		7.77287
														LMNB1	21.5767		8.21917
														LMNB1	21.6933		7.72365
												BT549	LD	LMNB1	22.8399		4.26398		4.73973
														LMNB1	22.4725		5.14107
														LMNB1	22.6009		4.81414
													HD	LMNB1	21.9671		6.6835		6.34389
														LMNB1	22.0363		6.44535
														LMNB1	22.2049		5.90283
