# Supplementary material for: Breast cancer secretes anti-ferroptotic MUFAs and depends on selenoprotein synthesis for metastasis
Source: EMBO Mol Med. 2024 Oct 21;16(11):7. doi: 10.1038/s44321-024-00142-x (PMC11555046; doi:10.1038/s44321-024-00142-x)
Supplement: Supplementary file 6 — Source data Fig. 5 [file 44321_2024_142_MOESM6_ESM.zip › Figure 5/F/data of single experiments MDA468.xlsx]

## Sheet: exp1
			standard curve for SCD primer											gene	ct value		ng RNA	average			normalised expression			normalisation score (average from actin,TBP1 and LMNB1)
												MDA468	LD	SCD	20.4115		4.31326	4.7832			0.401637			11.9093
			c [ng RNA]	gene	ct value		c [ng RNA]	ct value						SCD	20.3022		4.68385
			20	SCD	18.4215		20	18.4316						SCD	20.1266		5.35249
			20	SCD	18.4417		10	19.3693					HD	SCD	19.0642		12.3129	13.3311			1.52639			8.73374
			10	SCD	19.426		5	20.2539						SCD	18.8539		14.5995
			10	SCD	19.3125		2.5	21.1449						SCD	18.9892		13.0809
			5	SCD	20.1882		1.25	22.103
			5	SCD	20.3195
			2.5	SCD	21.2059		log (concentration)	log(ct value)
			2.5	SCD	21.0839		1.30103	1.26556
			1	SCD	22.2362		1	1.28711
			1	SCD	21.9697		0.69897	1.30651
							0.39794	1.32521
			water	SCD	Undetermined		0.09691	1.34445
		standard curve for actin primer
		c [ng RNA]	gene	ct value			c [ng RNA]	ct value
		20	actin	14.6924			20	14.6579						gene	ct value		ng RNA		average
		20	actin	14.6234			10	15.578				MDA468	LD	actin	15.9792		7.32389		7.4176
		10	actin	15.4866			5	16.5292						actin	15.8628		7.98422
		10	actin	15.6694			1.25	18.5434						actin	16.0514		6.94471
		5	actin	16.591									HD	actin	16.9372		3.68312		4.18183
		5	actin	16.4673										actin	16.7043		4.33729
		1.25	actin	18.532			log (concentration)	log(ct value)						actin	16.6444		4.52507
		1.25	actin	18.5548			1.30103	1.16607
							1	1.19251
							0.69897	1.21825
							0.09691	1.26819
		water	actB	Undetermined
		standard curve for TBP primer												gene	ct value		ng RNA		average
							c [ng RNA]	ct value				MDA468	LD	TBP	21.1035		14.5639		16.0238
		c [ng RNA]	gene	ct value			20	20.6369						TBP	20.9042		16.3998
		20	TBP	20.7142			10	21.8149						TBP	20.8338		17.1076
		20	TBP	20.5595			5	22.8452					HD	TBP	21.9596		8.8536		10.2136
		10	TBP	21.7068			2.5	24.1052						TBP	21.6154		10.7896
		10	TBP	21.923			1.25	25.8939						TBP	21.5824		10.9975
		5	TBP	22.8434
		5	TBP	22.847			log (concentration)	log(ct value)
		2.5	TBP	23.5006			1.30103	1.31464
		2.5	TBP	24.7097			1	1.33875
		1	TBP	25.9621			0.69897	1.3588
		1	TBP	25.8257			0.39794	1.38211
							0.09691	1.4132
		water	TBP	Undetermined
		standard curve for lamB primer												gene	ct value		ng RNA		average
							c [ng RNA]	ct value				MDA468	LD	LMNB1	20.9173		11.7569		12.2864
		c [ng RNA]	gene	ct value			20	20.0138						LMNB1	20.7722		12.7396
		20	LMNB1	20.0069			10	21.3869						LMNB1	20.8264		12.3628
		20	LMNB1	20.0207			5	22.2824					HD	LMNB1	20.9228		11.7212		11.8058
		10	LMNB1	21.6778			2.5	23.704						LMNB1	20.8369		12.291
		10	LMNB1	21.0961			1.25	25.6711						LMNB1	20.9725		11.4052
		5	LMNB1	22.3322
		5	LMNB1	22.2326			log (concentration)	log(ct value)
		2.5	LMNB1	23.704			1.30103	1.30133
		2.5	LMNB1		22.9508		1	1.33015
		1	LMNB1	25.8871			0.69897	1.34796
		1	LMNB1	25.4551			0.39794	1.37482
							0.09691	1.40944
		water	LMNB1	Undetermined

## Sheet: exp2
			standard curve for SCD primer											gene	ct value		ng RNA	average			normalised expression			normalisation score (average from actin,TBP1 and LMNB1)
												MDA468	LD	SCD	20.6878		1.59352	1.61243			0.22659			7.11608
			c [ng RNA]	gene	ct value		c [ng RNA]	ct value						SCD	20.6706		1.61232
			20	scd	17.2646		20	17.3411						SCD	20.6534		1.63146
			20	scd	17.3375		10	18.1569					HD	SCD	18.6625		6.85655	6.69395			0.926172			7.22754
			20	scd	17.4211		5	19.0263						SCD	18.7156		6.58639
			10	scd	18.2216		2.5	20.0418						SCD	18.7051		6.6389
			10	scd	18.016		1.25	21.0793
			10	scd	18.2332
			5	scd	18.9934		log (concentration)	log(ct value)
			5	scd	19.0464		1.30103	1.23908
			5	scd	19.039		1	1.25904
			2.5	scd	19.9735		0.69897	1.27935
			2.5	scd	20.0732		0.39794	1.30194
			2.5	scd	20.0786		0.09691	1.32386
			1.25	scd	20.9717
			1.25	scd	21.1008		water	scd	Undetermined
			1.25	scd	21.1654
		standard curve for actin primer
		c [ng RNA]	gene	ct value			c [ng RNA]	ct value
		20	actB	13.4646			20	13.4526						gene	ct value		ng RNA		average
		20	actB	13.4886			10	14.4201				MDA468	LD	actin	15.6055		4.45711		4.32601
		20	actB	13.4046			5	15.5075						actin	15.6395		4.35814
		10	actB	14.3028			2.5	16.573						actin	15.7093		4.16279
		10	actB	14.4853			1.25	17.5663					HD	actin	15.8453		3.80931		3.67288
		10	actB	14.4722										actin	15.9459		3.569
		5	actB	15.4609			log (concentration)	log(ct value)						actin	15.9152		3.64032
		5	actB	15.5682			1.30103	1.12881
		5	actB	15.4934			1	1.15897
		2.5	actB	16.5154			0.69897	1.19054
		2.5	actB	16.6095			0.39794	1.2194
		2.5	actB	16.594			0.09691	1.24468
		1.25	actB	17.5633
		1.25	actB	17.5671		water	actB	Undetermined
		1.25	actB	17.5684
		standard curve for TBP primer												gene	ct value		ng RNA		average
												MDA468	LD	TBP	21.9412		8.94693		9.18389
		same as exp1												TBP	21.8244		9.56514
														TBP	21.9232		9.03961
													HD	TBP	21.9472		8.91642		9.24573
														TBP	21.8293		9.53845
														TBP	21.8768		9.28233
		standard curve for lamB primer												gene	ct value		ng RNA		average
		same as exp1										MDA468	LD	LMNB1	21.8602		7.07014		7.83832
														LMNB1	21.6399		7.94629
														LMNB1	21.5142		8.49854
													HD	LMNB1	21.5427		8.36975		8.76402
														LMNB1	21.4124		8.9764
														LMNB1	21.4188		8.9459

## Sheet: exp3
			standard curve for SCD primer											gene	ct value		ng RNA	average			normalised expression			normalisation score (average from actin,TBP1 and LMNB1)
			same as exp2									MDA468	LD	SCD	20.9582		1.32576	1.30942			0.229558			5.70409
														SCD	20.9884		1.29899
														SCD	20.9833		1.30351
													HD	SCD	18.7579		6.37887	6.40968			0.969412			6.61192
														SCD	18.7635		6.35213
														SCD	18.7334		6.49804
		standard curve for actin primer
		same as exp2
														gene	ct value		ng RNA		average
												MDA468	LD	actin	15.9929		3.46236		3.3428
														actin	16.094		3.24483
														actin	16.0577		3.32121
													HD	actin	15.978		3.49575		3.47737
														actin	15.9636		3.52828
														actin	16.0174		3.40808
		standard curve for TBP primer												gene	ct value		ng RNA		average
		same as exp 1										MDA468	LD	TBP	22.3599		7.0623		7.24346
														TBP	22.2958		7.32054
														TBP	22.2892		7.34754
													HD	TBP	22.4745		6.62441		7.71269
														TBP	22.015		8.57875
														TBP	22.1527		7.93491
		standard curve for lamB primer												gene	ct value		ng RNA		average
		same as exp 1										MDA468	LD	LMNB1	22.0637		6.3536		6.52601
														LMNB1	21.8991		6.92669
														LMNB1	22.0806		6.29774
													HD	LMNB1	21.702		7.68824		8.64571
														LMNB1	21.374		9.16437
														LMNB1	21.3902		9.08452
