# Supplementary material for: Breast cancer secretes anti-ferroptotic MUFAs and depends on selenoprotein synthesis for metastasis
Source: EMBO Mol Med. 2024 Oct 21;16(11):7. doi: 10.1038/s44321-024-00142-x (PMC11555046; doi:10.1038/s44321-024-00142-x)
Supplement: Supplementary file 6 — Source data Fig. 5 [file 44321_2024_142_MOESM6_ESM.zip › Figure 5/H/data of single experiments.xlsx]

## Sheet: exp1
			standard curve for ACACA primer											gene	ct value		ng RNA	average			normalised expression			normalisation score (average from actin,TBP1 and LMNB1)
												MDA468	LD	ACACA	23.4167		4.14848	4.03993			0.339225			11.9093
			c [ng RNA]	gene	ct value		c [ng RNA]	ct value						ACACA	23.3561		4.29999
			20	ACACA	20.9292		20	20.9296						ACACA	23.6245		3.67131
			20	ACACA	20.9299		10	22.0217					HD	ACACA	23.3961		4.19944	4.20992			0.482029			8.73374
			10	ACACA	22.0215		5	23.0607						ACACA	23.4985		3.95332
			10	ACACA	22.0219		2.5	24.0872						ACACA	23.2881		4.477
			5	ACACA	23.1302		1.25	25.7094
			5	ACACA	22.9911
			2.5	ACACA	24.1525		log (concentration)	log(ct value)
			2.5	ACACA	24.0219		1.30103	1.32076
			1	ACACA	25.6959		1	1.34285
			1	ACACA	25.723		0.69897	1.36287
							0.39794	1.38179
			water	ACACA	Undetermined		0.09691	1.41009
			standard curve for FASN primer											gene	ct value		ng RNA	average			normalised expression			normalisation score (average from actin,TBP1 and LMNB1)
												MDA468	LD	FASN	22.4742		3.54757	3.6046			0.302672			11.9093
			c [ng RNA]	gene	ct value		c [ng RNA]	ct value						FASN	22.4591		3.58363
			20	FASN	19.9565		20	19.9568						FASN	22.4185		3.68259
			20	FASN	19.9572		10	21.0524					HD	FASN	22.203		4.25927	4.42159			0.506265			8.73374
			10	FASN	21.0729		5	22.0934						FASN	22.0939		4.58734
			10	FASN	21.0319		2.5	22.8634						FASN	22.1491		4.41816
			5	FASN	22.0722		1.25	24.1072
			5	FASN	22.1147
			2.5	FASN	22.9818		log (concentration)	log(ct value)
			2.5	FASN	22.7449		1.30103	1.30009
			1	FASN	24.1241		1	1.3233
			1	FASN	24.0902		0.69897	1.34426
							0.39794	1.35914
			water	FASN	Undetermined		0.09691	1.38215
			standard curve for ELOVL3 primer
														gene	ct value		ng RNA	average			normalised expression			normalisation score (average from actin,TBP1 and LMNB1)
			c [ng RNA]	gene	ct value		c [ng RNA]	ct value				MDA468	LD	ELOVL3	30.1356		2.99786	3.4036			0.285794			11.9093
			20	ELOVL3	27.4909		20	27.4413						ELOVL3	29.8842		3.56042
			20	ELOVL3	27.3917		10	28.4615						ELOVL3	29.8471		3.65251
			10	ELOVL3	28.4665		5	29.4585					HD	ELOVL3	29.6171		4.28112	5.56876			0.637615			8.73374
			10	ELOVL3	28.4565		2.5	30.2672						ELOVL3	29.0752		6.25513
			5	ELOVL3	29.38		1.25	31.5066						ELOVL3	29.0946		6.17004
			5	ELOVL3	29.5371
			2.5	ELOVL3	30.2672		log (concentration)	log(ct value)
			1	ELOVL3	31.3914		1.30103	1.4384
			1	ELOVL3	31.6217		1	1.45426
							0.69897	1.46921
			water	ELOVL3	Undetermined		0.39794	1.48097
							0.09691	1.4984
			standard curve for FADS1 primer											gene	ct value		ng RNA	average			normalised expression			normalisation score (average from actin,TBP1 and LMNB1)
												MDA468	LD	FADS1	27.2339		3.02852	3.3462			0.280974			11.9093
			c [ng RNA]	gene	ct value		c [ng RNA]	ct value						FADS1	27.0186		3.48539
														FADS1	27.0015		3.52469
							10	25.51					HD	FADS1	26.2498		5.80959	6.1839			0.708047			8.73374
			10	FADS1	25.5407		5	26.3674						FADS1	26.2656		5.74784
			10	FADS1	25.4793		2.5	27.5544						FADS1	25.976		6.99428
			5	FADS1	26.2816		1.25	28.6449
			5	FADS1	26.4531
			2.5	FADS1	27.4941		log (concentration)	log(ct value)
			2.5	FADS1	27.6146
			1	FADS1	28.6621		1	1.40671
			1	FADS1	28.6277		0.69897	1.42107
							0.39794	1.44019
			water	FADS1	Undetermined		0.09691	1.45705
			standard curve for FADS2 primer											gene	ct value		ng RNA	average			normalised expression			normalisation score (average from actin,TBP1 and LMNB1)
												MDA468	LD	FADS2	23.3561		4.19025	4.60407			0.386595			11.9093
			c [ng RNA]	gene	ct value		c [ng RNA]	ct value						FADS2	23.0972		4.99044
			20	FADS2	21.1699		20	21.1539						FADS2	23.2074		4.63151
			20	FADS2	21.1379		10	22.143					HD	FADS2	21.9998		10.7025	12.1253			1.38832			8.73374
			10	FADS2	22.1818		5	23.0866						FADS2	21.8168		12.1995
			10	FADS2	22.1041		2.5	23.9462						FADS2	21.679		13.4738
			5	FADS2	23.1769		1.25	25.3749
			5	FADS2	22.9964
			2.5	FADS2	24.0288		log (concentration)	log(ct value)
			2.5	FADS2	23.8636		1.30103	1.32539
			1	FADS2	25.5458		1	1.34524
			1	FADS2	25.204		0.69897	1.36336
							0.39794	1.37924
			water	FADS2	Undetermined		0.09691	1.4044
		standard curve for actin primer
		c [ng RNA]	gene	ct value			c [ng RNA]	ct value
		20	actin	14.6924			20	14.6579						gene	ct value		ng RNA		average
		20	actin	14.6234			10	15.578				MDA468	LD	actin	15.9792		7.32389		7.4176
		10	actin	15.4866			5	16.5292						actin	15.8628		7.98422
		10	actin	15.6694			1.25	18.5434						actin	16.0514		6.94471
		5	actin	16.591									HD	actin	16.9372		3.68312		4.18183
		5	actin	16.4673										actin	16.7043		4.33729
		1.25	actin	18.532			log (concentration)	log(ct value)						actin	16.6444		4.52507
		1.25	actin	18.5548			1.30103	1.16607
							1	1.19251
							0.69897	1.21825
							0.09691	1.26819
		water	actB	Undetermined
		standard curve for TBP primer												gene	ct value		ng RNA		average
							c [ng RNA]	ct value				MDA468	LD	TBP	21.1035		14.5639		16.0238
		c [ng RNA]	gene	ct value			20	20.6369						TBP	20.9042		16.3998
		20	TBP	20.7142			10	21.8149						TBP	20.8338		17.1076
		20	TBP	20.5595			5	22.8452					HD	TBP	21.9596		8.8536		10.2136
		10	TBP	21.7068			2.5	24.1052						TBP	21.6154		10.7896
		10	TBP	21.923			1.25	25.8939						TBP	21.5824		10.9975
		5	TBP	22.8434
		5	TBP	22.847			log (concentration)	log(ct value)
		2.5	TBP	23.5006			1.30103	1.31464
		2.5	TBP	24.7097			1	1.33875
		1	TBP	25.9621			0.69897	1.3588
		1	TBP	25.8257			0.39794	1.38211
							0.09691	1.4132
		water	TBP	Undetermined
		standard curve for lamB primer												gene	ct value		ng RNA		average
							c [ng RNA]	ct value				MDA468	LD	LMNB1	20.9173		11.7569		12.2864
		c [ng RNA]	gene	ct value			20	20.0138						LMNB1	20.7722		12.7396
		20	LMNB1	20.0069			10	21.3869						LMNB1	20.8264		12.3628
		20	LMNB1	20.0207			5	22.2824					HD	LMNB1	20.9228		11.7212		11.8058
		10	LMNB1	21.6778			2.5	23.704						LMNB1	20.8369		12.291
		10	LMNB1	21.0961			1.25	25.6711						LMNB1	20.9725		11.4052
		5	LMNB1	22.3322
		5	LMNB1	22.2326			log (concentration)	log(ct value)
		2.5	LMNB1	23.704			1.30103	1.30133
		2.5	LMNB1		22.9508		1	1.33015
		1	LMNB1	25.8871			0.69897	1.34796
		1	LMNB1	25.4551			0.39794	1.37482
							0.09691	1.40944
		water	LMNB1	Undetermined

## Sheet: exp2
			standard curve for ACACA primer											gene	ct value		ng RNA	average			normalised expression			normalisation score (average from actin,TBP1 and LMNB1)
												MDA468	LD	ACACA	23.8284		3.25992	3.32979			0.467926			7.11608
			same as exp1											ACACA	23.8919		3.14211
														ACACA	23.6641		3.58735
													HD	ACACA	23.7418		3.42825	3.88383			0.537365			7.22754
														ACACA	23.4817		3.99256
														ACACA	23.3836		4.23068
			standard curve for FASN primer
														gene	ct value		ng RNA	average			normalised expression			normalisation score (average from actin,TBP1 and LMNB1)
			same as exp1									MDA468	LD	FASN	22.9031		2.66867	2.58677			0.36351			7.11608
														FASN	22.9198		2.63948
														FASN	23.0321		2.45215
													HD	FASN	21.9167		5.1789	5.49368			0.760103			7.22754
														FASN	21.9083		5.20863
														FASN	21.6813		6.09349
			standard curve for ELOVL3 primer											gene	ct value		ng RNA	average			normalised expression			normalisation score (average from actin,TBP1 and LMNB1)
												MDA468	LD	ELOVL3	30.1348		2.99942	2.98736			0.419804			7.11608
			same as exp1											ELOVL3	30.1889		2.89101
														ELOVL3	30.0999		3.07164
													HD	ELOVL3	29.3228		5.25559	5.24992			0.726377			7.22754
														ELOVL3	29.4005		4.97761
														ELOVL3	29.2537		5.51655
			standard curve for FADS1 primer											gene	ct value		ng RNA	average			normalised expression			normalisation score (average from actin,TBP1 and LMNB1)
												MDA468	LD	FADS1	27.4743		2.5923	2.83912			0.398973			7.11608
			same as exp1											FADS1	27.1343		3.23144
														FADS1	27.4148		2.69364
													HD	FADS1	26.3196		5.5427	5.76269			0.797324			7.22754
														FADS1	26.1661		6.14723
														FADS1	26.3048		5.59814
			standard curve for FADS2 primer											gene	ct value		ng RNA	average			normalised expression			normalisation score (average from actin,TBP1 and LMNB1)
												MDA468	LD	FADS2	24.2057		2.39354	2.67789			0.376316			7.11608
			same as exp1											FADS2	23.9335		2.85761
														FADS2	23.9742		2.78252
													HD	FADS2	22.8115		6.06515	6.22798			0.861701			7.22754
														FADS2	22.7972		6.12534
														FADS2	22.7125		6.49345
		standard curve for actin primer
		c [ng RNA]	gene	ct value			c [ng RNA]	ct value
		20	actB	13.4646			20	13.4526						gene	ct value		ng RNA		average
		20	actB	13.4886			10	14.4201				MDA468	LD	actin	15.6055		4.45711		4.32601
		20	actB	13.4046			5	15.5075						actin	15.6395		4.35814
		10	actB	14.3028			2.5	16.573						actin	15.7093		4.16279
		10	actB	14.4853			1.25	17.5663					HD	actin	15.8453		3.80931		3.67288
		10	actB	14.4722										actin	15.9459		3.569
		5	actB	15.4609			log (concentration)	log(ct value)						actin	15.9152		3.64032
		5	actB	15.5682			1.30103	1.12881
		5	actB	15.4934			1	1.15897
		2.5	actB	16.5154			0.69897	1.19054
		2.5	actB	16.6095			0.39794	1.2194
		2.5	actB	16.594			0.09691	1.24468
		1.25	actB	17.5633
		1.25	actB	17.5671		water	actB	Undetermined
		1.25	actB	17.5684
		standard curve for TBP primer												gene	ct value		ng RNA		average
												MDA468	LD	TBP	21.9412		8.94693		9.18389
		same as exp1												TBP	21.8244		9.56514
														TBP	21.9232		9.03961
													HD	TBP	21.9472		8.91642		9.24573
														TBP	21.8293		9.53845
														TBP	21.8768		9.28233
		standard curve for lamB primer												gene	ct value		ng RNA		average
		same as exp1										MDA468	LD	LMNB1	21.8602		7.07014		7.83832
														LMNB1	21.6399		7.94629
														LMNB1	21.5142		8.49854
													HD	LMNB1	21.5427		8.36975		8.76402
														LMNB1	21.4124		8.9764
														LMNB1	21.4188		8.9459

## Sheet: exp3
		standard curve for ACACA primer												gene	ct value		ng RNA	average			normalised expression			normalisation score (average from actin,TBP1 and LMNB1)
		same as exp1										MDA468	LD	ACACA	23.8669		3.18796	3.32435			0.582802			5.70409
														ACACA	23.8931		3.13992
														ACACA	23.6367		3.64519
													HD	ACACA	23.2949		4.45878	4.97985			0.753162			6.61192
														ACACA	22.9133		5.60325
														ACACA	23.1443		4.87752
		standard curve for FASN primer												gene	ct value		ng RNA	average			normalised expression			normalisation score (average from actin,TBP1 and LMNB1)
												MDA468	LD	FASN	23.0779		2.37989	2.51016			0.440064			5.70409
		same as exp1												FASN	23.1107		2.32953
														FASN	22.8188		2.82107
													HD	FASN	21.7139		5.95691	5.93803			0.898079			6.61192
														FASN	21.702		6.0065
														FASN	21.7399		5.85067
			standard curve for ELOVL3 primer											gene	ct value		ng RNA	average			normalised expression			normalisation score (average from actin,TBP1 and LMNB1)
												MDA468	LD	ELOVL3	30.4598		2.4064	2.71976			0.476809			5.70409
			same as exp1											ELOVL3	30.3928		2.5178
														ELOVL3	30.024		3.23508
													HD	ELOVL3	29.4019		4.9727	5.25045			0.794089			6.61192
														ELOVL3	29.1646		5.873
														ELOVL3	29.4214		4.90566
			standard curve for FADS1 primer											gene	ct value		ng RNA	average			normalised expression			normalisation score (average from actin,TBP1 and LMNB1)
												MDA468	LD	FADS1	27.2958		2.90933	2.89879			0.508194			5.70409
			same as exp1											FADS1	27.4828		2.57815
														FADS1	27.1451		3.20888
													HD	FADS1	26.6042		4.58217	4.53918			0.686514			6.61192
														FADS1	26.5233		4.83573
														FADS1	26.7355		4.19964
			standard curve for FADS2 primer
														gene	ct value		ng RNA	average			normalised expression			normalisation score (average from actin,TBP1 and LMNB1)
			same as exp1									MDA468	LD	FADS2	24.3023		2.24862	2.49251			0.436968			5.70409
														FADS2	24.0204		2.6998
														FADS2	24.1207		2.5291
													HD	FADS2	22.6526		6.76771	7.85336			1.18776			6.61192
														FADS2	22.3759		8.20566
														FADS2	22.3111		8.58671
		standard curve for actin primer
		same as exp2
														gene	ct value		ng RNA		average
												MDA468	LD	actin	15.9929		3.46236		3.3428
														actin	16.094		3.24483
														actin	16.0577		3.32121
													HD	actin	15.978		3.49575		3.47737
														actin	15.9636		3.52828
														actin	16.0174		3.40808
		standard curve for TBP primer												gene	ct value		ng RNA		average
		same as exp 1										MDA468	LD	TBP	22.3599		7.0623		7.24346
														TBP	22.2958		7.32054
														TBP	22.2892		7.34754
													HD	TBP	22.4745		6.62441		7.71269
														TBP	22.015		8.57875
														TBP	22.1527		7.93491
		standard curve for lamB primer												gene	ct value		ng RNA		average
		same as exp 1										MDA468	LD	LMNB1	22.0637		6.3536		6.52601
														LMNB1	21.8991		6.92669
														LMNB1	22.0806		6.29774
													HD	LMNB1	21.702		7.68824		8.64571
														LMNB1	21.374		9.16437
														LMNB1	21.3902		9.08452
