# Supplementary material for: Breast cancer secretes anti-ferroptotic MUFAs and depends on selenoprotein synthesis for metastasis
Source: EMBO Mol Med. 2024 Oct 21;16(11):7. doi: 10.1038/s44321-024-00142-x (PMC11555046; doi:10.1038/s44321-024-00142-x)
Supplement: Supplementary file 6 — Source data Fig. 5 [file 44321_2024_142_MOESM6_ESM.zip › Figure 5/C/peak area of induvidual samples.xlsx]

## Sheet: Sheet1
Sample	Group	c16:0	c16:1		C16:1/C16:0
exp#1	NTC	57.2122	3.60435		0.0629997
exp#1	NTC	61.272	4.15664		0.0678392
exp#1	SCDko#1	83.3713	1.59609		0.0191443
exp#1	SCDko#1	56.6445	0.825057		0.0145655
exp#1	SCDko#2	86.686	1.59523		0.0184024
exp#1	SCDko#2	90.9598	2.03606		0.0223842
exp#2	NTC	95.1739	15.6472		0.164406
exp#2	NTC	144.051	24.4268		0.169571
exp#2	SCDko#1	90.9153	2.66272		0.0292879
exp#2	SCDko#1	113.889	2.95856		0.0259775
exp#2	SCDko#2	91.5737	2.91068		0.0317851
exp#2	SCDko#2	107.571	2.93615		0.0272949
exp#3	NTC	95.3799	14.8305		0.155489
exp#3	NTC	99.4837	13.0515		0.131192
exp#3	SCDko#1	114.659	4.52399		0.0394559
exp#3	SCDko#1	152.369	6.26744		0.0411333
exp#3	SCDko#2	120.514	4.6392		0.0384952
exp#3	SCDko#2	92.321	2.6034		0.0281995
