# Supplementary material for: Breast cancer secretes anti-ferroptotic MUFAs and depends on selenoprotein synthesis for metastasis
Source: EMBO Mol Med. 2024 Oct 21;16(11):7. doi: 10.1038/s44321-024-00142-x (PMC11555046; doi:10.1038/s44321-024-00142-x)
Supplement: Supplementary file 6 — Source data Fig. 5 [file 44321_2024_142_MOESM6_ESM.zip › Figure 5/D/peak area of induvidual samples.xlsx]

## Sheet: sheet1
Sample	Group	c18:0	c18:1		C18:1/C18:0
exp#1	NTC	107.773	63.0022		0.584583
exp#1	NTC	152.157	68.4737		0.450021
exp#1	SCDko#1	180.385	81.5212		0.451929
exp#1	SCDko#1	131.286	41.2359		0.314093
exp#1	SCDko#2	210.805	67.2514		0.319022
exp#1	SCDko#2	202.913	88.4329		0.435817
exp#2	NTC	182.948	151.977		0.830707
exp#2	NTC	266.986	252.428		0.945475
exp#2	SCDko#1	202.717	113.517		0.559977
exp#2	SCDko#1	262.12	134.885		0.514591
exp#2	SCDko#2	207.901	117.541		0.565372
exp#2	SCDko#2	244.027	134.133		0.549666
exp#3	NTC	193.002	162.48		0.841856
exp#3	NTC	216.983	171.98		0.792598
exp#3	SCDko#1	257.3	160.424		0.62349
exp#3	SCDko#1	356.949	224.628		0.6293
exp#3	SCDko#2	275.318	167.173		0.607199
exp#3	SCDko#2	238.441	111.352		0.466999
