# Supplementary material for: Breast cancer secretes anti-ferroptotic MUFAs and depends on selenoprotein synthesis for metastasis
Source: EMBO Mol Med. 2024 Oct 21;16(11):7. doi: 10.1038/s44321-024-00142-x (PMC11555046; doi:10.1038/s44321-024-00142-x)
Supplement: Supplementary file 6 — Source data Fig. 5 [file 44321_2024_142_MOESM6_ESM.zip › Figure 5/E/data of single experiments.xlsx]

## Sheet: exp1
						median intensity at
						510 nM	590 nM		ratio 510/590
				SCDko#1	vehicle	2659	108394		0.0245309
					olei acid	2298	100202		0.0229337
					Na2SeO3	1637	106421		0.0153823
				SCDko#2	vehicle	2007	119489		0.0167965
					oa	1765	104485		0.0168924
					Na2SeO3	1720	174994		0.00982891
				NTC	vehicle	3853	253705		0.0151869
					oa	3835	294879		0.0130053
					Na2SeO3	2252	300591		0.00749191

## Sheet: exp2
				median intensity at
				510 nM	590 nM		ratio 510/590
		SCDko#1	vehicle	1060	81848		0.0129508
			olei acid	892	75589		0.0118007
			Na2SeO3	834	103940		0.00802386
		SCDko#2	vehicle	1126	72379		0.015557
			oa	776	47239		0.0164271
			Na2SeO3	514	50096		0.0102603
		NTC	vehicle	1207	71100		0.0169761
			oa	958	83123		0.0115251
			Na2SeO3	587	59291		0.00990032

## Sheet: exp3
			median intensity at
			510 nM	590 nM		ratio 510/590
	SCDko#1	vehicle	3652	207459		0.0176035
		olei acid	4863	247554		0.0196442
		Na2SeO3	3303	238289		0.0138613
	SCDko#2	vehicle	3219	235067		0.013694
		oa	4725	275373		0.0171585
		Na2SeO3	2612	219621		0.0118932
	NTC	vehicle	5301	238289		0.0222461
		oa	6622	258599		0.0256072
		Na2SeO3	4833	252325		0.0191539
