# Supplementary material for: Breast cancer secretes anti-ferroptotic MUFAs and depends on selenoprotein synthesis for metastasis
Source: EMBO Mol Med. 2024 Oct 21;16(11):7. doi: 10.1038/s44321-024-00142-x (PMC11555046; doi:10.1038/s44321-024-00142-x)
Supplement: Supplementary file 6 — Source data Fig. 5 [file 44321_2024_142_MOESM6_ESM.zip › Figure 5/B/data of single experiments.xlsx]

## Sheet: exp1
					well#	area covered		average
		NTC	vehicle	vehicle	1	88.982
					2	90.567		89.7745
				OA	1	91.647
					2	91.218		91.4325
			RSL	vehicle	1	58.755
					2	62.147		60.451
				OA	1	88.477
					2	87.558		88.0175
		SCDko#1	vehicle	vehicle	1	78.7
					2	79.32		79.01
				OA	1	85.085
					2	86.571		85.828
			RSL	vehicle	1	8.437
					2	11.339		9.888
				OA	1	67.721
					2	66.427		67.074
		SCDko#2	vehicle	vehicle	1	61.129
					2	63.119		62.124
				OA	1	71.22
					2	70.178		70.699
			RSL	vehicle	1	12.304
					2	12.985		12.6445
				OA	1	58.005
					2	56.091		57.048

## Sheet: exp2
					well#	area covered		average
		NTC	vehicle	vehicle	1	75.321
					2	79.576		77.4485
				OA	1	85.617
					2	76.542		81.0795
			RSL	vehicle	1	67.685
					2	65.513		66.599
				OA	1	78.729
					2	77.131		77.93
		SCDko#1	vehicle	vehicle	1	51.375
					2	49.794		50.5845
				OA	1	67.789
					2	65.027		66.408
			RSL	vehicle	1	1.215
					2	1.303		1.259
				OA	1	36.681
					2	39.449		38.065
		SCDko#2	vehicle	vehicle	1	38.017
					2	38.823		38.42
				OA	1	44.955
					2	39.022		41.9885
			RSL	vehicle	1	10.617
					2	8.636		9.6265
				OA	1	27.271
					2	32.138		29.7045

## Sheet: exp3
					well#	area covered		average
		NTC	vehicle	vehicle	1	92.365
					2	93.219		92.792
				OA	1	92.718
					2	92.011		92.3645
			RSL	vehicle	1	90.642
					2	89.92		90.281
				OA	1	92.416
					2	90.649		91.5325
		SCDko#1	vehicle	vehicle	1	75.46
					2	37.432		56.446
				OA	1	81.218
					2	77.514		79.366
			RSL	vehicle	1	12.303
					2	16.316		14.3095
				OA	1	47.975
					2	48.667		48.321
		SCDko#2	vehicle	vehicle	1	65.152
					2	65.918		65.535
				OA	1	65.138
					2	63.783		64.4605
			RSL	vehicle	1	33.081
					2	36.593		34.837
				OA	1	45.671
					2	48.064		46.8675
