# Supplementary material for: Breast cancer secretes anti-ferroptotic MUFAs and depends on selenoprotein synthesis for metastasis
Source: EMBO Mol Med. 2024 Oct 21;16(11):7. doi: 10.1038/s44321-024-00142-x (PMC11555046; doi:10.1038/s44321-024-00142-x)
Supplement: Supplementary file 7 — Source data Fig. 6 [file 44321_2024_142_MOESM7_ESM.zip]

Archive with 90 entries (79 files):
- Figure 6/
- __MACOSX/._Figure 6
- Figure 6/I/
- __MACOSX/Figure 6/._I
- Figure 6/G/
- __MACOSX/Figure 6/._G
- Figure 6/F/
- __MACOSX/Figure 6/._F
- Figure 6/H/
- __MACOSX/Figure 6/._H
- Figure 6/J/
- __MACOSX/Figure 6/._J
- Figure 6/C/
- __MACOSX/Figure 6/._C
- Figure 6/D/
- __MACOSX/Figure 6/._D
- Figure 6/E/
- __MACOSX/Figure 6/._E
- Figure 6/B/
- __MACOSX/Figure 6/._B
- Figure 6/K/
- __MACOSX/Figure 6/._K
- Figure 6/I/images.pptx
- __MACOSX/Figure 6/I/._images.pptx
- Figure 6/I/Flux for individual mice.xlsx
- __MACOSX/Figure 6/I/._Flux for individual mice.xlsx
- Figure 6/G/individual tumors.xlsx
- __MACOSX/Figure 6/G/._individual tumors.xlsx
- Figure 6/F/individual measurements and volume calculation.xlsx
- __MACOSX/Figure 6/F/._individual measurements and volume calculation.xlsx
- Figure 6/H/images.pptx
- __MACOSX/Figure 6/H/._images.pptx
- Figure 6/H/Flux for individual mice.xlsx
- __MACOSX/Figure 6/H/._Flux for individual mice.xlsx
- Figure 6/J/Thumbs.db
- __MACOSX/Figure 6/J/._Thumbs.db
- Figure 6/J/NTC 90 2d s13 cas9 20x.jpg
- __MACOSX/Figure 6/J/._NTC 90 2d s13 cas9 20x.jpg
- Figure 6/J/sgSEPHS2 90 4b s11 HE 2x.jpg
- __MACOSX/Figure 6/J/._sgSEPHS2 90 4b s11 HE 2x.jpg
- Figure 6/J/NTC 90 2d s13 ku80 2x.jpg
- __MACOSX/Figure 6/J/._NTC 90 2d s13 ku80 2x.jpg
- Figure 6/J/sgSEPSECS 90 5c s3 Cas9 20x.jpg
- __MACOSX/Figure 6/J/._sgSEPSECS 90 5c s3 Cas9 20x.jpg
- Figure 6/J/sgSEPSECS 90 5c s1 HE 2x.jpg
- __MACOSX/Figure 6/J/._sgSEPSECS 90 5c s1 HE 2x.jpg
- Figure 6/J/sgSEPSECS 90 5c s1 HE 20x.jpg
- __MACOSX/Figure 6/J/._sgSEPSECS 90 5c s1 HE 20x.jpg
- Figure 6/J/sgSEPSECS 90 5c s2 Ku80 20x with scale.jpg
- __MACOSX/Figure 6/J/._sgSEPSECS 90 5c s2 Ku80 20x with scale.jpg
- Figure 6/J/NTC 90 2d s11 HE 2x.jpg
- __MACOSX/Figure 6/J/._NTC 90 2d s11 HE 2x.jpg
- Figure 6/J/NTC 90 2d s13 ku80 20x.jpg
- __MACOSX/Figure 6/J/._NTC 90 2d s13 ku80 20x.jpg
- Figure 6/J/sgSEPHS2 90 4b s11 HE 20x.jpg
- __MACOSX/Figure 6/J/._sgSEPHS2 90 4b s11 HE 20x.jpg
- Figure 6/J/sgSEPSECS 90 5c s3 Cas9 2x.jpg
- __MACOSX/Figure 6/J/._sgSEPSECS 90 5c s3 Cas9 2x.jpg
- Figure 6/J/sgSEPSECS 90 5c s2 Ku80 2x.jpg
- __MACOSX/Figure 6/J/._sgSEPSECS 90 5c s2 Ku80 2x.jpg
- Figure 6/J/sgSEPSECS 90 5c s2 Ku80 20x.jpg
- __MACOSX/Figure 6/J/._sgSEPSECS 90 5c s2 Ku80 20x.jpg
- Figure 6/J/sgSEPSECS 90 5c s2 Ku80 2x with scale.jpg
- __MACOSX/Figure 6/J/._sgSEPSECS 90 5c s2 Ku80 2x with scale.jpg
- Figure 6/J/sgSEPHS2 90 4b s12 ku80 20x.jpg
- __MACOSX/Figure 6/J/._sgSEPHS2 90 4b s12 ku80 20x.jpg
- Figure 6/J/NTC 90 2d s13 cas9 20x with scale.jpg
- __MACOSX/Figure 6/J/._NTC 90 2d s13 cas9 20x with scale.jpg
- Figure 6/J/NTC 90 2d s13 cas9 2x.jpg
- __MACOSX/Figure 6/J/._NTC 90 2d s13 cas9 2x.jpg
- Figure 6/J/NTC 90 2d s11 HE 20x.jpg
- __MACOSX/Figure 6/J/._NTC 90 2d s11 HE 20x.jpg
- Figure 6/J/sgSEPHS2 90 4b s13 cas9 20x.jpg
- __MACOSX/Figure 6/J/._sgSEPHS2 90 4b s13 cas9 20x.jpg
- Figure 6/J/NTC 90 2d s13 ku80 2x with scale.jpg
- __MACOSX/Figure 6/J/._NTC 90 2d s13 ku80 2x with scale.jpg
- Figure 6/J/sgSEPHS2 90 4b s13 cas9 2x.jpg
- __MACOSX/Figure 6/J/._sgSEPHS2 90 4b s13 cas9 2x.jpg
- Figure 6/J/sgSEPHS2 90 4b s12 ku80 2x.jpg
- __MACOSX/Figure 6/J/._sgSEPHS2 90 4b s12 ku80 2x.jpg
- Figure 6/C/data of single experiments.xlsx
- __MACOSX/Figure 6/C/._data of single experiments.xlsx
- Figure 6/D/data of single experiments.xlsx
- __MACOSX/Figure 6/D/._data of single experiments.xlsx
- Figure 6/E/full scan image with label.pptx
- __MACOSX/Figure 6/E/._full scan image with label.pptx
- Figure 6/B/full scan image with label.pptx
- __MACOSX/Figure 6/B/._full scan image with label.pptx
- Figure 6/K/individual animals and slides.xlsx
- __MACOSX/Figure 6/K/._individual animals and slides.xlsx
