# Supplementary material for: Breast cancer secretes anti-ferroptotic MUFAs and depends on selenoprotein synthesis for metastasis
Source: EMBO Mol Med. 2024 Oct 21;16(11):7. doi: 10.1038/s44321-024-00142-x (PMC11555046; doi:10.1038/s44321-024-00142-x)
Supplement: Supplementary file 7 — Source data Fig. 6 [file 44321_2024_142_MOESM7_ESM.zip › Figure 6/I/Flux for individual mice.xlsx]

## Sheet: Sheet1
NTC	sgSEPHS2	sgSEPSECS
8.28		0.879
6.38	6.01	0.631
10.1	1.59	1
4.37	1.96	1.23
6.47	1.7	0.84
2.43	2.09	2.28
2.96	1.79	0.913
5.38	0.492	1.49
