# Supplementary material for: Breast cancer secretes anti-ferroptotic MUFAs and depends on selenoprotein synthesis for metastasis
Source: EMBO Mol Med. 2024 Oct 21;16(11):7. doi: 10.1038/s44321-024-00142-x (PMC11555046; doi:10.1038/s44321-024-00142-x)
Supplement: Supplementary file 7 — Source data Fig. 6 [file 44321_2024_142_MOESM7_ESM.zip › Figure 6/G/individual tumors.xlsx]

## Sheet: Sheet1
	weight [mg]
			NTC		sgSEPHS2		sgSEPSECS
		tumour location	left	right	left	right	left	right
			345	246	228	277	219	344
					327	281
			338	389	240	351	307	363
			347	608	449	337	258	271
			393	266	375	307	293	441
			330	428	256	298	443	217
			631	277	402	655	273	236
			524	189	317	342	212	500
