# Supplementary material for: Breast cancer secretes anti-ferroptotic MUFAs and depends on selenoprotein synthesis for metastasis
Source: EMBO Mol Med. 2024 Oct 21;16(11):7. doi: 10.1038/s44321-024-00142-x (PMC11555046; doi:10.1038/s44321-024-00142-x)
Supplement: Supplementary file 7 — Source data Fig. 6 [file 44321_2024_142_MOESM7_ESM.zip › Figure 6/F/individual measurements and volume calculation.xlsx]

## Sheet: Exp inf
Box ID	Ear mark	Mouse ID	Sex	age	Cell	Cell number	DOB	Injection date	2023-09-20			2023-09-22			2023-09-25			2023-09-26			2023-09-29			2023-10-02			2023-10-04			2023-10-06			2023-10-09			2023-10-11			2023-10-13				2023-10-16				2023-10-18
									mm-L	mm-R	g	mm-L	mm-R	g	mm-L	mm-R	g	mm-L	mm-R	g	mm-L	mm-R	g	mm-L	mm-R	g	mm-L	mm-R	g	mm-L	mm-R	g	mm-L	mm-R	g	mm-L	mm-R	g	mm-L	mm-R		g	mm-L	mm-R		g	mm-L	mm-R
A	NM	PNSG90.7a	F	50	sgSEPHS2	3x10^6 in 50 ul of ½ PBS ½ Matrigel	2023-06-19	2023-09-11	nm	nm	21.3	nm	5.3*4.9	21.4	nm	4.6*4.4	20.7	5.5*4.1	5.4*5.1	21.2	5.6*4.9	6.0*4.9	20.1	6.3*4.9	5.6*5.4	21.5	6.1*5.5	6.0*5.8	20.8	6.8*5.3	6.4*6.2	21.3	6.5*5.6	6.5*6.0	21.8	5.9*5.2	7.1*6.0	21.2	5.8*5.3	7.0*6.2		21.9	7.9*6.1	7.1*6.3		21.8	8.2*6.0	8.0*6.4
	L	PNSG90.7b	F	50	sgSEPHS2	3x10^6 in 50 ul of ½ PBS ½ Matrigel	2023-06-19	2023-09-11	nm	nm	23.7	5.4*4.9	5.5*4.4	22.9	5.4*4.8	5.3*4.2	24.4	5.8*4.5	5.8*4.2	23.5	5.4*4.5	7.3*5.1	23.9	7.0*5.5	7.0*4.7	23.9	7.0*5.9	7.3*5.0	24.3	7.8*6.0	8.1*5.0	23.7	8.2*6.0	8.6*5.2	23.8	8.1*6.9	8.6*5.1	24.4	8.8*6.6	8.7*5.6		24.3	9.0*6.9	9.4*6.1		24.1	9.3*7.0	9.8*6.0
	R	PNSG90.7c	F	50	sgSEPHS2	3x10^6 in 50 ul of ½ PBS ½ Matrigel	2023-06-19	2023-09-11	nm	nm	24.8	6.3*4.1	5.2*4.5	24.9	6.6*4.2	5.2*4.3	25	6.7*4.3	5.9*4.3	24.4	7.3*4.4	6.5*4.7	24.4	7.8*4.9	6.9*5.5	24.5	7.6*5.1	6.3*4.7	24.5	8.7*5.3	6.8*5.5	24.4	8.4*5.5	6.4*5.8	24.7	8.9*5.8	7.9*6.1	25.3	9.3*6.1	7.8*6.5		25	9.8*6.4	8.6*7.5		25.1	9.9*6.6	8.9*8.0
	L+R	PNSG90.7d	F	50	sgSEPHS2	3x10^6 in 50 ul of ½ PBS ½ Matrigel	2023-06-19	2023-09-11	nm	nm	21.7	nm	nm	23.4	4.8*4.5	5.1*4.4	23.2	5.2*4.3	5.9*4.2	24	6.7*6.1	6.1*5.5	23.5	6.1*5.5	5.8*5.5	23.5	6.5*5.6	6.8*5.9	24.1	6.5*6.1	7.0*6.3	24.2	10.0*6.1	7.3*7.1	25.4	11.1*6.4	7.2*6.3	24.4	11.9*6.6	7.4*6.5		24.8	12.1*6.3	8.0*6.3		24	12.2*6.3	8.0*6.5
B	R	PNSG86.1g	F	54	sgSEPHS2	3x10^6 in 50 ul of ½ PBS ½ Matrigel	2023-06-15	2023-09-11	nm	nm	24.9	5.2*4.1	5.2*4.4	24.3	5.9*4.2	5.3*4.1	25.6	6.0*4.2	5.5*4.3	25.1	7.0*4.3	5.3*4.7	25.2	6.7*4.6	6.3*5.9	25.3	6.9*4.5	6.5*5.6	24.2	7.2*4.5	6.6*6.2	25.3	6.7*5.6	6.8*6.4	25	7.0*6.1	7.0*6.2	25.5	7.5*6.3	7.3*6.4		24.9	7.5*6.4	9.0*7.5		24.8	7.7*6.4	9.7*7.9
	L+R	PNSG85.1i	F	117	sgSEPHS2	3x10^6 in 50 ul of ½ PBS ½ Matrigel	2023-04-13	2023-09-11	nm	nm	25.6	6.1*4.0	5.1*4.3	25.5	6.4*3.7	5.0*4.3	24.9	6.1*4.8	5.5*4.7	25.4	7.1*3.9	5.0*4.8	24.3	6.7*4.9	5.9*4.6	25.5	7.6*4.6	5.7*4.9	25.5	7.7*5.1	6.3*5.2	25.2	8.1*6.0	6.9*5.8	26	8.1*6.3	6.8*5.3	24.9	8.3*6.3	6.9*5.7		25.8	9.0*7.2	7.2*5.9		25.8	9.1*7.0	7.6*6.0
	L	PNSG86.1f	F	54	sgSEPHS2	3x10^6 in 50 ul of ½ PBS ½ Matrigel	2023-06-15	2023-09-11	nm	nm	23.4	nm	5.3*4.1	23.8	4.1*4.2	5.0*4.3	24.2	5.2*4.0	6.0*5.2	23.7	6.4*3.7	6.2*4.7	23.9	7.1*5.1	6.7*5.2	23.1	6.7*4.7	8.7*6.2	22.6	7.8*4.8	8.9*6.2	23.8	7.5*5.1	9.4*5.7	24.2	8.6*6.5	9.6*6.0	24.8	8.3*6.4	11.8*6.4	5.5*3.8	24	12.8*8.8	13.5*7.4		24.4	14.1*10.2	13.2*7.1
	L+2R	PNSG80.4c	F	146	sgSEPHS2	3x10^6 in 50 ul of ½ PBS ½ Matrigel	2023-06-15	2023-09-11	nm	nm	25.1	5.5*3.9	4.8*4.2	24.7	5.3*5.0	5.2*5.0	25.4	6.0*4.8	6.0*4.7	24.7	6.7*5.0	6.6*4.8	24.9	7.9*5.0	5.9*5.1	25.3	7.9*6.2	6.4*5.1	24.2	8.5*6.4	6.9*4.7	25	8.6*6.1	7.1*5.6	24.7	8.8*6.4	7.1*6.3	25.3	8.9*6.5	7.1*6.4		25	9.7*5.9	7.2*6.4	9.7*6.6	24.3	9.8*6.2	7.5*6.5	5.6*4.2
C	NM	PNSG90.8a	F	50	NTC	3x10^6 in 50 ul of ½ PBS ½ Matrigel	2023-06-19	2023-09-11	nm	nm	24.9	nm	5.9*4.1	25.4	5.0*4.8	5.7*4.2	24.6	5.8*5.7	5.7*4.3	24.7	6.3*5.6	6.2*4.5	24.3	6.6*5.9	6.5*5.1	24.8	7.4*5.7	7.6*5.4	24.4	8.0*6.0	7.6*5.5	25.2	7.9*7.2	8.2*5.7	25.5	8.1*7.6	8.1*6.1	24.7	8.9*7.7	8.3*6.1		25.8	9.2*6.9	8.6*7.5		25.8	8.8*7.5	8.6*7.5
	L	PNSG90.8b	F	50	NTC	3x10^6 in 50 ul of ½ PBS ½ Matrigel	2023-06-19	2023-09-11	nm	nm	22.3	nm	6.5*4.6	23.2	nm	6.5*5.3	23.2	6.8*6.1	6.4*5.7	23.5	6.3*5.9	9.1*6.6	23.4	13.6*8.9		24.6
	R	PNSG90.8c	F	50	NTC	3x10^6 in 50 ul of ½ PBS ½ Matrigel	2023-06-19	2023-09-11	nm	nm	25.3	6.8*4.6	nm	26	6.5*4.7	4.6*4.0	26.2	6.4*5.1	4.3*4.2	25.6	7.1*5.0	5.0*3.5	26	7.0*5.1	5.6*4.1	25.6	7.3*5.2	5.0*4.0	26	7.2*5.9	5.1*5.1	25.8	7.6*6.1	6.4*5.1	25.7	8.0*6.9	6.8*5.6	26.3	8.0*6.9	6.9*5.5		27.3	8.5*7.4	7.5*5.8	7.4*4.3	27.7	8.3*7.3	7.3*5.8	7.8*4.6
	L+R	PNSG90.8d	F	50	NTC	3x10^6 in 50 ul of ½ PBS ½ Matrigel	2023-06-19	2023-09-11	nm	nm	21.8	5.7*4.0	5.4*3.8	21.3	5.3*4.3	5.4*4.1	22.4	5.7*4.3	5.8*4.6	21.9	6.6*4.6	7.0*5.0	22.3	7.0*5.8	6.7*5.2	21.9	7.2*5.2	7.8*6.0	23	7.5*6.3	7.7*5.9	24.1	7.6*6.8	7.8*6.8	24.1	8.2*7.4	8.4*6.7	23.9	8.8*6.9	8.7*6.9		24.4	10.6*7.1	9.9*7.2	7.7*4.8	23.8	10.9*8.0	10.3*7.5	8.0*4.9
D	2L+R	PNSG86.1h	F	54	NTC	3x10^6 in 50 ul of ½ PBS ½ Matrigel	2023-06-15	2023-09-11	nm	nm	22.9	5.7*3.4	5.1*4.0	23.7	6.9*4.5	5.8*4.0	23.5	7.2*4.4	5.5*4.4	22.6	7.5*4.7	6.6*4.8	22.5	7.6*5.4	7.8*5.2	23.4	7.9*4.8	7.1*5.6	23.8	7.6*5.3	7.1*5.2	23.7	8.8*5.7	8.2*5.4	24.1	8.3*6.1	8.7*5.3	24.4	8.5*6.0	8.2*6.9	3.6*3.1	23.7	8.8*6.2	8.3*6.3	3.8*3.3	24.6	8.8*6.3	8.3*6.8	3.7*3.7
	L	PNSG85.1g	F	117	NTC	3x10^6 in 50 ul of ½ PBS ½ Matrigel	2023-04-13	2023-09-11	nm	nm	26	nm	6.3*4.9	25.4	5.5*4.1	6.3*5.5	26.2	6.1*4.4	6.2*5.5	26.1	7.1*5.1	7.4*4.6	25.3	7.3*5.3	8.0*4.8	25.7	7.4*5.0	8.6*4.9	25.9	7.2*5.2	8.8*5.5	26.1	8.3*5.9	8.2*5.9	26.2	8.1*6.1	8.7*6.7	26.6	8.6*6.5	9.2*6.4		25.8	9.1*6.3	9.8*6.6		26.5	9.3*6.5	9.0*7.8
	L+R	PNSG84.2h	F	71	NTC	3x10^6 in 50 ul of ½ PBS ½ Matrigel	2023-05-29	2023-09-11	nm	nm	24.8	nm	nm	25.4	4.8*3.6	4.5*4.4	25.6	5.6*4.0	5.7*4.8	26.2	7.1*4.8	5.4*4.2	25.9	7.2*5.6	5.8*4.9	25.9	7.6*4.9	6.0*5.8	26.2	7.5*6.3	6.2*6.2	25.7	7.4*5.8	8.2*6.0	26.3	7.9*7.0	8.5*5.6	26.2	7.8*6.0	8.9*6.1	8.0*3.6	26.3	13.2*8.8	9.7*6.7		26.5	14.1*8.3	9.9*6.6
	2R	PNSG83.4g	F	136	NTC	3x10^6 in 50 ul of ½ PBS ½ Matrigel	2023-03-25	2023-09-11	nm	nm	25	6.7*4.5	5.2*4.8	25.3	6.8*5.6	5.5*4.8	24.9	7.3*5.3	5.7*5.0	25.7	7.3*4.9	6.2*5.8	24.4	7.4*5.2	6.1*5.5	24.9	7.4*5.4	6.9*6.7	24.2	8.0*6.0	6.7*5.9	24.6	8.0*5.4	7.0*6.6	24.7	7.9*5.9	6.6*6.4	25.2	7.6*6.5	6.7*6.4		24.3	8.1*6.1	8.6*6.6		24.8	8.2*6.5	8.5*7.2
E	2R	PNSG86.1j	F	54	sgSEPSECS	3x10^6 in 50 ul of ½ PBS ½ Matrigel	2023-06-15	2023-09-11	nm	nm	22.5	4.6*3.8	4.8*4.2	23.3	5.5*5.1	5.4*3.8	23.9	6.2*5.2	5.3*4.8	23.6	5.6*5.5	5.8*5.1	23.5	7.2*4.9	6.0*5.8	23	6.7*4.9	6.3*5.8	23.2	7.1*4.9	7.0*6.1	23.2	7.1*5.7	7.6*6.7	23.9	7.4*5.0	7.8*6.6	23.7	7.9*5.6	8.0*6.7		24	8.5*5.7	8.8*8.0		24.7	8.5*5.6	8.8*7.8
	2L	PNSG86.1i	F	54	sgSEPSECS	3x10^6 in 50 ul of ½ PBS ½ Matrigel	2023-06-15	2023-09-11	nm	nm	24.2	5.1*4.8	nm	24.2	5.6*4.2	5.2*4.6	23.4	5.5*4.6	5.5*4.2	23.2	6.9*4.9	6.6*4.4	22.5
	R	PNSG87.1c	F	47	sgSEPSECS	3x10^6 in 50 ul of ½ PBS ½ Matrigel	2023-06-22	2023-09-11	nm	nm	23.2	nm	nm	22.8	nm	4.9*4.4	23.9	5.1*5.0	5.5*4.2	23.5	6.8*5.3	5.8*4.4	23.4	6.9*5.6	6.6*5.0	22.9	6.4*4.5	6.3*4.6	23.2	6.7*6.4	6.9*6.0	22.9	7.5*6.3	8.0*5.5	23.9	7.7*6.5	8.0*5.3	23	8.2*7.0	8.6*5.8		23.9	8.6*8.1	9.6*6.2		24.2	8.5*8.1	6.4*5.9
	L+R	PNSG87.1d	F	47	sgSEPSECS	3x10^6 in 50 ul of ½ PBS ½ Matrigel	2023-06-22	2023-09-11	nm	nm	22.3	4.7*3.8	nm	22.7	4.7*4.0	5.1*3.5	22.2	6.0*4.2	5.0*4.0	22.9	6.1*5.1	7.6*4.6	22	7.2*5.3	6.7*4.8	23.3	7.6*5.6	7.5*4.6	23	6.8*5.6	7.7*4.8	23.8	7.0*5.8	7.5*5.3	24.1	7.1*5.6	7.7*5.0	22.8	7.4*5.5	8.0*5.3		23.9	7.7*5.9	8.5*5.5		24.3	7.8*6.0	8.4*5.5
F	L	PNSG87.1b	F	47	sgSEPSECS	3x10^6 in 50 ul of ½ PBS ½ Matrigel	2023-06-22	2023-09-11	nm	nm	23.7	5.5*3.5	6.8*4.8	23.4	5.2*4.3	6.7*4.7	24.5	5.9*4.3	5.9*5.2	23.8	6.5*4.5	6.8*4.9	24	6.9*4.7	7.1*5.5	23.3	6.5*5.5	8.8*4.7	26.8	7.4*5.4	8.2*7.1	24.4	8.9*5.2	7.4*6.2	24.4	8.5*5.5	8.6*7.2	25.1	9.0*5.9	11.9*7.5		24.3	9.7*6.9	12.6*8.8		25.2	9.1*7.5	13.9*8.8
	R	PNSG85.1h	F	117	sgSEPSECS	3x10^6 in 50 ul of ½ PBS ½ Matrigel	2023-04-13	2023-09-11	nm	nm	27.3	nm	7.1*4.5	28.1	5.0*3.5	6.0*4.1	28.3	5.8*4.2	6.8*4.1	28.3	5.6*5.5	7.7*5.1	26.5	6.7*5.6	8.0*5.2	27.5	7.4*4.7	6.2*6.1	24.1	7.0*5.9	8.9*5.6	27.5	8.4*6.0	9.2*5.6	27.9	8.3*6.6	8.5*5.2	27.2	8.7*6.8	8.9*5.9		27.8	9.2*7.4	9.3*6.1		27.3	9.5*7.7	9.1*6.1
	2L	PNSG85.1j	F	117	sgSEPSECS	3x10^6 in 50 ul of ½ PBS ½ Matrigel	2023-04-13	2023-09-11	nm	nm	25.6	6.3*4.7	6.1*4.4	25.1	6.5*4.6	6.4*5.3	24.4	6.9*5.3	6.4*5.8	25.3	6.0*4.9	7.6*4.8	24.3	6.7*5.7	7.8*5.4	25.1	7.0*5.2	7.8*5.2	24.7	6.8*5.1	8.1*5.6	25.7	7.0*5.3	8.3*5.1	25.7	7.7*6.1	8.3*6.6	25.5	8.0*6.3	8.1*6.6		25.8	9.2*6.9	8.8*7.0		25.7	8.7*7.0	8.6*6.5
	2L+R	PNSG83.4h	F	136	sgSEPSECS	3x10^6 in 50 ul of ½ PBS ½ Matrigel	2023-03-25	2023-09-11	nm	nm	28	5.4*5.1	nm	27.7	5.7*5.5	4.9*4.3	27.4	5.3*4.9	5.4*4.0	26.8	6.2*4.6	6.7*4.3	26.5	7.2*5.5	7.2*4.1	26.5	6.4*5.8	7.6*3.7	27.5	7.4*5.5	7.4*5.1	26.8	7.8*5.1	8.9*5.0	26.5	7.3*5.3	8.3*5.2	27.5	7.9*6.0	8.4*5.5		27.4	10.8*8.7	8.9*5.8		27	11.1*8.3	8.6*5.7
		SIGN							KH			KH			ACJ			ACJ			KH			KH			KH			KH			KH			KH			TM				TM				TM
											min	#VALUE!	4.9		#VALUE!	4.4		4.1	5.1		4.9	4.9		4.9	5.4		5.5	5.8		5.3	6.2		5.6	6		5.2	6		5.3	6.2			6.1	6.3			6	6.4
												4.9	4.4		4.8	4.2		4.5	4.2		4.5	5.1		5.5	4.7		5.9	5		6	5		6	5.2		6.9	5.1		6.6	5.6			6.9	6.1			7	6
												4.1	4.5		4.2	4.3		4.3	4.3		4.4	4.7		4.9	5.5		5.1	4.7		5.3	5.5		5.5	5.8		5.8	6.1		6.1	6.5			6.4	7.5			6.6	8
												#VALUE!	#VALUE!		4.5	4.4		4.3	4.2		6.1	5.5		5.5	5.5		5.6	5.9		6.1	6.3		6.1	7.1		6.4	6.3		6.6	6.5			6.3	6.3			6.3	6.5
												4.1	4.4		4.2	4.1		4.2	4.3		4.3	4.7		4.6	5.9		4.5	5.6		4.5	6.2		5.6	6.4		6.1	6.2		6.3	6.4			6.4	7.5			6.4	7.9
												4	4.3		3.7	4.3		4.8	4.7		3.9	4.8		4.9	4.6		4.6	4.9		5.1	5.2		6	5.8		6.3	5.3		6.3	5.7			7.2	5.9			7	6
												#VALUE!	4.1		4.1	4.3		4	5.2		3.7	4.7		5.1	5.2		4.7	6.2		4.8	6.2		5.1	5.7		6.5	6		6.4	6.4	3.8		8.8	7.4			10.2	7.1
												3.9	4.2		5	5		4.8	4.7		5	4.8		5	5.1		6.2	5.1		6.4	4.7		6.1	5.6		6.4	6.3		6.5	6.4			5.9	6.4	6.6		6.2	6.5	4.2
												#VALUE!	4.1		4.8	4.2		5.7	4.3		5.6	4.5		5.9	5.1		5.7	5.4		6	5.5		7.2	5.7		7.6	6.1		7.7	6.1			6.9	7.5			7.5	7.5
												#VALUE!	4.6		#VALUE!	5.3		6.1	5.7		5.9	6.6		8.9
												4.6	#VALUE!		4.7	4		5.1	4.2		5	3.5		5.1	4.1		5.2	4		5.9	5.1		6.1	5.1		6.9	5.6		6.9	5.5			7.4	5.8	4.3		7.3	5.8	4.6
												4	3.8		4.3	4.1		4.3	4.6		4.6	5		5.8	5.2		5.2	6		6.3	5.9		6.8	6.8		7.4	6.7		6.9	6.9			7.1	7.2	4.8		8	7.5	4.9
												3.4	4		4.5	4		4.4	4.4		4.7	4.8		5.4	5.2		4.8	5.6		5.3	5.2		5.7	5.4		6.1	5.3		6	6.9	3.1		6.2	6.3	3.3		6.3	6.8	3.7
												#VALUE!	4.9		4.1	5.5		4.4	5.5		5.1	4.6		5.3	4.8		5	4.9		5.2	5.5		5.9	5.9		6.1	6.7		6.5	6.4			6.3	6.6			6.5	7.8
												#VALUE!	#VALUE!		3.6	4.4		4	4.8		4.8	4.2		5.6	4.9		4.9	5.8		6.3	6.2		5.8	6		7	5.6		6	6.1	3.6		8.8	6.7			8.3	6.6
												4.5	4.8		5.6	4.8		5.3	5		4.9	5.8		5.2	5.5		5.4	6.7		6	5.9		5.4	6.6		5.9	6.4		6.5	6.4			6.1	6.6			6.5	7.2
												3.8	4.2		5.1	3.8		5.2	4.8		5.5	5.1		4.9	5.8		4.9	5.8		4.9	6.1		5.7	6.7		5	6.6		5.6	6.7			5.7	8			5.6	7.8
												4.8	#VALUE!		4.2	4.6		4.6	4.2		4.9	4.4		#VALUE!	#VALUE!
												#VALUE!	#VALUE!		#VALUE!	4.4		5	4.2		5.3	4.4		5.6	5		4.5	4.6		6.4	6		6.3	5.5		6.5	5.3		7	5.8			8.1	6.2			8.1	5.9
												3.8	#VALUE!		4	3.5		4.2	4		5.1	4.6		5.3	4.8		5.6	4.6		5.6	4.8		5.8	5.3		5.6	5		5.5	5.3			5.9	5.5			6	5.5
												3.5	4.8		4.3	4.7		4.3	5.2		4.5	4.9		4.7	5.5		5.5	4.7		5.4	7.1		5.2	6.2		5.5	7.2		5.9	7.5			6.9	8.8			7.5	8.8
												#VALUE!	4.5		3.5	4.1		4.2	4.1		5.5	5.1		5.6	5.2		4.7	6.1		5.9	5.6		6	5.6		6.6	5.2		6.8	5.9			7.4	6.1			7.7	6.1
												4.7	4.4		4.6	5.3		5.3	5.8		4.9	4.8		5.7	5.4		5.2	5.2		5.1	5.6		5.3	5.1		6.1	6.6		6.3	6.6			6.9	7			7	6.5
												5.1	#VALUE!		5.5	4.3		4.9	4		4.6	4.3		5.5	4.1		5.8	3.7		5.5	5.1		5.1	5		5.3	5.2		6	5.5			8.7	5.8			8.3	5.7
											max	#VALUE!	5.3		#VALUE!	4.6		5.5	5.4		5.6	6		6.3	5.6		6.1	6		6.8	6.4		6.5	6.5		5.9	7.1		5.8	7			7.9	7.1			8.2	8
												5.4	5.5		5.4	5.3		5.8	5.8		5.4	7.3		7	7		7	7.3		7.8	8.1		8.2	8.6		8.1	8.6		8.8	8.7			9	9.4			9.3	9.8
												6.3	5.2		6.6	5.2		6.7	5.9		7.3	6.5		7.8	6.9		7.6	6.3		8.7	6.8		8.4	6.4		8.9	7.9		9.3	7.8			9.8	8.6			9.9	8.9
												#VALUE!	#VALUE!		4.8	5.1		5.2	5.9		6.7	6.1		6.1	5.8		6.5	6.8		6.5	7		10	7.3		11.1	7.2		11.9	7.4			12.1	8			12.2	8
												5.2	5.2		5.9	5.3		6	5.5		7	5.3		6.7	6.3		6.9	6.5		7.2	6.6		6.7	6.8		7	7		7.5	7.3			7.5	9			7.7	9.7
												6.1	5.1		6.4	5		6.1	5.5		7.1	5		6.7	5.9		7.6	5.7		7.7	6.3		8.1	6.9		8.1	6.8		8.3	6.9			9	7.2			9.1	7.6
												#VALUE!	5.3		4.2	5		5.2	6		6.4	6.2		7.1	6.7		6.7	8.7		7.8	8.9		7.5	9.4		8.6	9.6		8.3	11.8	5.5		12.8	13.5			14.1	13.2
												5.5	4.8		5.3	5.2		6	6		6.7	6.6		7.9	5.9		7.9	6.4		8.5	6.9		8.6	7.1		8.8	7.1		8.9	7.1			9.7	7.2	9.7		9.8	7.5	5.6
												#VALUE!	5.9		5	5.7		5.8	5.7		6.3	6.2		6.6	6.5		7.4	7.6		8	7.6		7.9	8.2		8.1	8.1		8.9	8.3			9.2	8.6			8.8	8.6
												#VALUE!	6.5		#VALUE!	6.5		6.8	6.4		6.3	9.1		13.6
												6.8	#VALUE!		6.5	4.6		6.4	4.3		7.1	5		7	5.6		7.3	5		7.2	5.1		7.6	6.4		8	6.8		8	6.9			8.5	7.5	7.4		8.3	7.3	7.8
												5.7	5.4		5.3	5.4		5.7	5.8		6.6	7		7	6.7		7.2	7.8		7.5	7.7		7.6	7.8		8.2	8.4		8.8	8.7			10.6	9.9	7.7		10.9	10.3	8
												5.7	5.1		6.9	5.8		7.2	5.5		7.5	6.6		7.6	7.8		7.9	7.1		7.6	7.1		8.8	8.2		8.3	8.7		8.5	8.2	3.6		8.8	8.3	3.8		8.8	8.3	3.7
												#VALUE!	6.3		5.5	6.3		6.1	6.2		7.1	7.4		7.3	8		7.4	8.6		7.2	8.8		8.3	8.2		8.1	8.7		8.6	9.2			9.1	9.8			9.3	9
												#VALUE!	#VALUE!		4.8	4.5		5.6	5.7		7.1	5.4		7.2	5.8		7.6	6		7.5	6.2		7.4	8.2		7.9	8.5		7.8	8.9	8		13.2	9.7			14.1	9.9
												6.7	5.2		6.8	5.5		7.3	5.7		7.3	6.2		7.4	6.1		7.4	6.9		8	6.7		8	7		7.9	6.6		7.6	6.7			8.1	8.6			8.2	8.5
												4.6	4.8		5.5	5.4		6.2	5.3		5.6	5.8		7.2	6		6.7	6.3		7.1	7		7.1	7.6		7.4	7.8		7.9	8			8.5	8.8			8.5	8.8
												5.1	#VALUE!		5.6	5.2		5.5	5.5		6.9	6.6
												#VALUE!	#VALUE!		#VALUE!	4.9		5.1	5.5		6.8	5.8		6.9	6.6		6.4	6.3		6.7	6.9		7.5	8		7.7	8		8.2	8.6			8.6	9.6			8.5	6.4
												4.7	#VALUE!		4.7	5.1		6	5		6.1	7.6		7.2	6.7		7.6	7.5		6.8	7.7		7	7.5		7.1	7.7		7.4	8			7.7	8.5			7.8	8.4
												5.5	6.8		5.2	6.7		5.9	5.9		6.5	6.8		6.9	7.1		6.5	8.8		7.4	8.2		8.9	7.4		8.5	8.6		9	11.9			9.7	12.6			9.1	13.9
												#VALUE!	7.1		5	6		5.8	6.8		5.6	7.7		6.7	8		7.4	6.2		7	8.9		8.4	9.2		8.3	8.5		8.7	8.9			9.2	9.3			9.5	9.1
												6.3	6.1		6.5	6.4		6.9	6.4		6	7.6		6.7	7.8		7	7.8		6.8	8.1		7	8.3		7.7	8.3		8	8.1			9.2	8.8			8.7	8.6
												5.4	#VALUE!		5.7	4.9		5.3	5.4		6.2	6.7		7.2	7.2		6.4	7.6		7.4	7.4		7.8	8.9		7.3	8.3		7.9	8.4			10.8	8.9			11.1	8.6
											SEPHS2	0	63.6265	37.8748	0	44.528	47.3206	46.2275	70.227	58.4895	67.228	72.03	72.1975	75.6315	81.648	87.5157	92.2625	100.92	99.4917	95.506	123.008	115.083	101.92	117	132.205	79.768	127.8	148.484	81.461	134.54		163.6	146.979	140.899		216.583	147.6	163.84
												64.827	53.24	23.5003	62.208	46.746	15.1747	58.725	51.156	10.7201	54.675	94.9365	19.5967	105.875	77.315	13.3723	121.835	91.25	28.6723	140.4	101.25	30.4168	147.6	116.272	28.1822	192.821	111.843	37.3736	191.664	136.416		43.6117	214.245	174.887		96.3876	227.85	176.4
												52.9515	52.65		58.212	48.074		61.9415	54.5455		70.664	71.7925		93.639	104.363		98.838	69.5835		122.191	102.85		127.05	107.648		149.698	146.979		173.026	164.775			200.704	241.875			215.622	284.8
												0	0		48.6	49.368		48.074	52.038	0.0409991	124.653	92.2625	0.151787	92.2625	87.725	0.226642	101.92	118.354	0.633849	120.932	138.915	0.549746	186.05	183.996	0.297211	227.328	142.884	0.234053	259.182	156.325		0.451543	240.124	158.76		0.827624	242.109	169
												43.706	50.336		52.038	44.5465		52.92	50.8475		64.715	58.5385		70.886	109.651		69.8625	101.92		72.9	126.852		105.056	139.264		130.235	134.54		148.837	149.504			153.6	253.125			157.696	302.688
												48.8	47.1495		43.808	46.225		70.272	60.7475		53.9955	57.6		80.4335	62.422		80.408	68.4285		100.138	85.176		145.8	116.058		160.744	95.506		164.714	112.091			233.28	125.316			222.95	136.8
												0	44.5465		35.301	46.225		41.6	81.12		43.808	68.479		92.3355	90.584		74.0015	167.214		89.856	171.058		97.5375	152.703		181.675	172.8		169.984	241.664	39.71		495.616	369.63			733.482	332.706
												41.8275	42.336		66.25	65		69.12	66.27		83.75	76.032		98.75	76.7295		151.838	83.232		174.08	76.2105		160.003	111.328		180.224	140.899		188.013	145.408			168.828	147.456	211.266		188.356	158.438	49.392
											NTC	0	49.5895	34.5007	57.6	50.274	56.5356	94.221	52.6965	73.2887	98.784	62.775	87.3093	114.873	84.5325	95.1158	120.213	110.808	104.319	144	114.95	121.089	204.768	133.209	143.537	233.928	150.7	165.488	263.841	154.421		175.121	219.006	241.875		224.161	247.5	241.875
												0	68.77	30.0884	0	91.2925	26.4662	126.514	103.968	24.9241	109.651	198.198	35.7742			19.1653			26.2119			23.8248			29.9316			38.8648				39.0292				92.2498
												71.944	0		71.7925	36.8		83.232	37.926		88.75	30.625		91.035	47.068		98.696	40		125.316	66.3255		141.398	83.232		190.44	106.624		190.44	104.363			232.73	126.15	68.413		221.154	122.786	82.524
												45.6	38.988		48.9985	45.387		52.6965	61.364		69.828	87.5		117.74	90.584		97.344	140.4		148.837	134.019		175.712	180.336		224.516	188.538		209.484	207.104			267.173	256.608	88.704		348.8	289.688	96.04
												32.946	40.8		69.8625	46.4		69.696	53.24		82.8375	76.032		110.808	105.456		91.008	111.328		106.742	95.992		142.956	119.556		154.421	122.191		153	195.201	17.298		169.136	164.714	20.691		174.636	191.896	25.3265
												0	75.6315		46.2275	95.2875		59.048	93.775		92.3355	78.292		102.528	92.16		92.5	103.243		97.344	133.1		144.462	142.721		150.7	195.271		181.675	188.416			180.589	213.444			196.463	273.78
												0	0		31.104	43.56		44.8	65.664		81.792	47.628		112.896	69.629		91.238	100.92		148.837	119.164		124.468	147.6		193.55	133.28		140.4	165.584	51.84		511.104	217.716			485.675	215.622
												67.8375	59.904		106.624	63.36		102.528	71.25		87.6365	104.284		100.048	92.2625		107.892	154.871		144	116.614		116.64	152.46		137.5	135.168		160.55	137.216			150.7	187.308			173.225	220.32
											SEPSECS	33.212	42.336	34.4377	71.5275	38.988	51.5309	83.824	61.056	63.173	84.7	75.429	77.3528	86.436	100.92	96.0823	80.4335	105.966	90.6236	85.2355	130.235	119.413	115.34	170.582	125.414	92.5	169.884	137.924	123.872	179.56		166.077	138.083	281.6		234.688	133.28	267.696
												58.752	0	30.7928	49.392	55.016	22.8287	58.19	48.51	19.277	82.8345	63.888	12.3677			16.3672			20.251			31.0113			22.0407			39.4662				56.5545				105.26
												0	0		0	47.432		63.75	48.51		95.506	56.144		108.192	82.5		64.8	66.654		137.216	124.2		148.837	121		162.662	112.36		200.9	144.652			282.123	184.512			278.842	111.392
												33.934	0	0.995373	37.6	31.2375	0.571166	52.92	40	0.209529	79.3305	80.408	0.30625	101.124	77.184	0.887039	119.168	79.35	0.134714	106.624	88.704	0.873932	117.74	105.338	0.0806412	111.328	96.25	0.0739466	111.925	112.36		0.627038	134.019	128.562		0.780655	140.4	127.05
												33.6875	78.336		48.074	74.0015		54.5455	79.768		65.8125	81.634		76.2105	107.387		98.3125	97.196		107.892	206.681		120.328	142.228		128.562	222.912		156.645	334.688			230.909	487.872			255.938	538.208
												0	71.8875		30.625	50.43		51.156	57.154		84.7	100.138		105.056	108.16		81.733	115.351		121.835	139.552		151.2	144.256		180.774	114.92		201.144	154.905			251.896	173.026			281.628	169.305
												69.5835	59.048		68.77	89.888		96.9105	107.648		72.03	87.552		108.842	113.724		94.64	105.456		88.434	127.008		98.315	107.942		143.258	180.774		158.76	176.418			219.006	215.6			213.15	181.675
												70.227	0		86.2125	45.3005		63.6265	43.2		65.596	61.9415		108.9	60.516		107.648	52.022		111.925	96.237		101.439	111.25		102.528	112.216		142.2	127.05			408.726	149.698			382.34	139.707
																																					PNSG90.7a		81.461	134.54		166.082	146.979	140.899		229.787	147.6	163.84
																																					PNSG90.7b		191.664	136.416		45.1036	214.245	174.887		103.61	227.85	176.4
																																					PNSG90.7c		173.026	164.775			200.704	241.875			215.622	284.8
																																					PNSG90.7d		259.182	156.325		0.369188	240.124	158.76		0.849949	242.109	169
																																					PNSG86.1g		148.837	149.504			153.6	253.125			157.696	302.688
																																					PNSG85.1i		164.714	112.091			233.28	125.316			222.95	136.8
																																					PNSG86.1f		209.694	241.664			495.616	369.63			733.482	332.706
																																					PNSG80.4c		188.013	145.408			380.094	147.456			237.748	158.438
																																					PNSG90.8a		263.841	154.421		180.059	219.006	241.875		236.862	247.5	241.875
																																					PNSG90.8b					38.7721				99.1083
																																					PNSG90.8c		190.44	104.363			301.143	126.15			303.678	122.786
																																					PNSG90.8d		209.484	207.104			355.877	256.608			444.84	289.688
																																					PNSG86.1h		153	212.499			169.136	185.405			174.636	217.222
																																					PNSG85.1g		181.675	188.416			180.589	213.444			196.463	273.78
																																					PNSG84.2h		192.24	165.584			511.104	217.716			485.675	215.622
																																					PNSG83.4g		160.55	137.216			150.7	187.308			173.225	220.32
																																					PNSG86.1j		123.872	179.56		166.077	138.083	281.6		234.688	133.28	267.696
																																					PNSG86.1i					56.5545				105.26
																																					PNSG87.1c		200.9	144.652			282.123	184.512			278.842	111.392
																																					PNSG87.1d		111.925	112.36		0.45322	134.019	128.562		0.955571	140.4	127.05
																																					PNSG87.1b		156.645	334.688			230.909	487.872			255.938	538.208
																																					PNSG85.1h		201.144	154.905			251.896	173.026			281.628	169.305
																																					PNSG85.1j		158.76	176.418			219.006	215.6			213.15	181.675
																																					PNSG83.4h		142.2	127.05			408.726	149.698			382.34	139.707
[truncated: 1 more columns]
