# Supplementary material for: Breast cancer secretes anti-ferroptotic MUFAs and depends on selenoprotein synthesis for metastasis
Source: EMBO Mol Med. 2024 Oct 21;16(11):7. doi: 10.1038/s44321-024-00142-x (PMC11555046; doi:10.1038/s44321-024-00142-x)
Supplement: Supplementary file 7 — Source data Fig. 6 [file 44321_2024_142_MOESM7_ESM.zip › Figure 6/H/Flux for individual mice.xlsx]

## Sheet: Sheet1
	NTC	sgSEPHS2	sgSEPSECS
mouse#1	5.05		3.88
mouse#2	4.69	2.35	1.77
mouse#3	4.21	2.37	0.953
mouse#4	4.72	3.47	2.17
mouse#5	7.08	1.46	1.62
mouse#6	3.17	2.35	3.35
mouse#7	5.21	5.61	1.66
mouse#8	3.99	1.38	4.81
