# Supplementary material for: Breast cancer secretes anti-ferroptotic MUFAs and depends on selenoprotein synthesis for metastasis
Source: EMBO Mol Med. 2024 Oct 21;16(11):7. doi: 10.1038/s44321-024-00142-x (PMC11555046; doi:10.1038/s44321-024-00142-x)
Supplement: Supplementary file 7 — Source data Fig. 6 [file 44321_2024_142_MOESM7_ESM.zip › Figure 6/C/data of single experiments.xlsx]

## Sheet: #1
scan 488
			well	area covered		average
	NTC	solvent	#1	90.913		90.618
			#2	90.323
		fer	#1	89.232		89.8325
			#2	90.433
	sgSEPHS2	solvent	#1	90.27		88.049
			#2	85.828
		fer	#1	87.345		86.855
			#2	86.365
	sgSEPSECS	solvent	#1	89.545		89.087
			#2	88.629
		fer	#1	86.482		87.581
			#2	88.68

## Sheet: #2
scan 489			well	area covered		average
	NTC	solvent	#1	92.5		92.3695
			#2	92.239
		fer	#1	89.751		90.713
			#2	91.675
	sgSEPHS2	solvent	#1	92.539		89.92
			#2	87.301
		fer	#1	88.406		89.1105
			#2	89.815
	sgSEPSECS	solvent	#1	88.422		86.551
			#2	84.68
		fer	#1	84.143		84.13
			#2	84.117

## Sheet: #3
scan 490
				well	area covered		average
		NTC	solvent	#1	96		96.5775
				#2	97.155
			fer	#1	98.147		98.166
				#2	98.185
		sgSEPHS2	solvent	#1	90.688		91.0745
				#2	91.461
			fer	#1	88.895		90.6625
				#2	92.43
		sgSEPSECS	solvent	#1	97.103		95.5255
				#2	93.948
			fer	#1	96.298		96.1435
				#2	95.989

## Sheet: all
	NTC	solvent	90.618	92.3695	96.5775
		fer	89.8325	90.713	98.166
	sgSEPHS2	solvent	88.049	89.92	91.0745
		fer	86.855	89.1105	90.6625
	sgSEPSECS	solvent	89.087	86.551	95.5255
		fer	87.581	84.13	96.1435
