# Supplementary material for: Breast cancer secretes anti-ferroptotic MUFAs and depends on selenoprotein synthesis for metastasis
Source: EMBO Mol Med. 2024 Oct 21;16(11):7. doi: 10.1038/s44321-024-00142-x (PMC11555046; doi:10.1038/s44321-024-00142-x)
Supplement: Supplementary file 7 — Source data Fig. 6 [file 44321_2024_142_MOESM7_ESM.zip › Figure 6/D/data of single experiments.xlsx]

## Sheet: #1
				well #	covered by cells		average
		NTC	solvent	1	1.437		1.4465
				2	1.456
			Na2SeO3	1	6.358		6.0925
				2	5.827
			ferrostatin	1	6.09		5.364
				2	4.638
		sgSEPHS2	Na2SeO3	1	1.234		1.2185
				2	1.203
			ferrostatin	1	3.295		3.752
				2	4.209
		sgPSTK	Na2SeO3	1	1.981		2.9865
				2	3.992
			ferrostatin	1	6.023		5.986
				2	5.949
		sgSEPSECS	Na2SeO3	1	0.847		0.9245
				2	1.002
			ferrostatin	1	3.812		3.889
				2	3.966

## Sheet: #2
								well#	covered area		average
						NTC	solvent	1	2.106		2.292
								2	2.478
							Na2SeO3	1	11.351		11.825
								2	12.299
							ferrostatin	1	10.056		10.1975
								2	10.339
						sgPSTK	solvent	1	1.71		1.6765
								2	1.643
							Na2SeO3	1	6.09		6.281
								2	6.472
							ferrostatin	1	9.453		10.061
								2	10.669
						sgSEPHS2	solvent	1	1.228		1.268
								2	1.308
							Na2SeO3	1	2.288		2.2685
								2	2.249
							ferrostatin	1	6.279		6.497
								2	6.715
						sgSEPSECS	solvent	1	1.423		1.3155
								2	1.208
							Na2SeO3	1	2.728		2.6835
								2	2.639
							ferrostatin	1	7.675		7.195
								2	6.715

## Sheet: #3
			well #	covered area		average
	NTC	solvent	1	1.696		1.9045
			2	2.113
		Na2SeO3	1	9.762		10.8095
			2	11.857
		ferrostatin	1	8.189		8.3755
			2	8.562
	sgSEPHS2	solvent	1	0.593		0.451
			2	0.309
		Na2SeO3	1	3.244		3.4655
			2	3.687
		ferrostatin	1	5.88		6.0245
			2	6.169
	sgSEPSECS	solvent	1	0.643		0.577
			2	0.511
		Na2SeO3	1	2.109		2.4635
			2	2.818
		ferrostatin	1	6.625		6.75
			2	6.875

## Sheet: all
		NTC	solvent	1.4465	2.292	1.9045
			Na2SeO3	6.0925	11.825	10.8095
			ferrostatin	5.364	10.1975	8.3755
		sgPSTK	solvent		1.6765
			Na2SeO3	2.9865	6.281
			ferrostatin	5.986	10.061
		sgSEPHS2	solvent		1.268	0.451
			Na2SeO3	1.2185	2.2685	3.4655
			ferrostatin	3.752	6.497	6.0245
		sgSEPSECS	solvent		1.3155	0.577
			Na2SeO3	0.9245	2.6835	2.4635
			ferrostatin	3.889	7.195	6.75
