# Supplementary material for: Breast cancer secretes anti-ferroptotic MUFAs and depends on selenoprotein synthesis for metastasis
Source: EMBO Mol Med. 2024 Oct 21;16(11):7. doi: 10.1038/s44321-024-00142-x (PMC11555046; doi:10.1038/s44321-024-00142-x)
Supplement: Supplementary file 7 — Source data Fig. 6 [file 44321_2024_142_MOESM7_ESM.zip › Figure 6/K/individual animals and slides.xlsx]

## Sheet: sheet1
injected cells	mouse ID + slide number	% Positive Ku80 cells		average		mouse ID + slide number	% Positive Cas9 cells		average
NTC	90.1a s12	1.18126		1.07865		90.1a s13	0.378381		0.40909
NTC	90.1a s2	0.982735				90.1a s3	0.409474
NTC	90.1a s7	1.07194				90.1a s8	0.439415
NTC	90.1b s12	1.4145		1.36736		90.1b s13	0.916458		0.944216
NTC	90.1b s2	1.20178				90.1b s3	0.989767
NTC	90.1b s7	1.48579				90.1b s8	0.926423
NTC	90.1c s12	1.05246		1.01826		90.1c s13	0.256994		0.273824
NTC	90.1c s2	0.981486				90.1c s3	0.327484
NTC	90.1c s7	1.02085				90.1c s8	0.236993
NTC	90.1d s12	0.816842		0.952508		90.1d s13	0.278533		0.406044
NTC	90.1d s2	1.0272				90.1d s3	0.489156
NTC	90.1d s7	1.01348				90.1d s8	0.450444
NTC	90.2a s12	1.08882		1.2539		90.2a s13	0.763586		0.830709
NTC	90.2a s2	1.52199				90.2a s3	0.851985
NTC	90.2a s7	1.15091				90.2a s8	0.876556
NTC	90.2b s12	1.3441		1.11797		90.2b s13	0.493089		0.399665
NTC	90.2b s2	0.925157				90.2b s3	0.315827
NTC	90.2b s7	1.08467				90.2b s8	0.390078
NTC	90.2c s12	1.4753		1.35625		90.2c 3	0.467098		0.474534
NTC	90.2c s2	1.2253				90.2c s13	0.416516
NTC	90.2c s7	1.36816				90.2c s8	0.539987
NTC	90.2d s12	0.962925		1.125		90.2d s13	0.423199		0.499913
NTC	90.2d s2	1.23434				90.2d s3	0.513357
NTC	90.2d s7	1.17775				90.2d s8	0.563183
sgSEPHS2	90.3b s12	0.4065		0.40828		90.3b s13	0.037489		0.0445437
sgSEPHS2	90.3b s2	0.42136				90.3b s3	0.052747
sgSEPHS2	90.3b s7	0.396981				90.3b s8	0.043395
sgSEPHS2	90.3c s12	0.742166		0.757367		90.3c s13	0.163391		0.153925
sgSEPHS2	90.3c s2	0.835236				90.3c s3	0.15944
sgSEPHS2	90.3c s7	0.694698				90.3c s8	0.138945
sgSEPHS2	90.3d s12	1.21228		1.08378		90.3d s13	0.097098		0.095494
sgSEPHS2	90.3d s2	0.94706				90.3d s3	0.113882
sgSEPHS2	90.3d s7	1.09201				90.3d s8	0.075502
sgSEPHS2	90.4a s12	0.309705		0.343932		90.4a s13	0.086052		0.132831
sgSEPHS2	90.4a s2	0.388383				90.4a s3	0.204083
sgSEPHS2	90.4a s7	0.333709				90.4a s8	0.108359
sgSEPHS2	90.4b s12	0.591658		0.557091		90.4b s13	0.067729		0.0822523
sgSEPHS2	90.4b s2	0.557456				90.4b s3	0.092438
sgSEPHS2	90.4b s7	0.52216				90.4b s8	0.08659
sgSEPHS2	90.4c s12	0.441602		0.412488		90.4c s13	0.102763		0.072947
sgSEPHS2	90.4c s2	0.335287				90.4c s3	0.061557
sgSEPHS2	90.4c s7	0.460576				90.4c s8	0.054521
sgSEPHS2	90.4d s12	0.312218		0.273829		90.4d s13	0.150185		0.108489
sgSEPHS2	90.4d s2	0.220772				90.4d s3	0.102792
sgSEPHS2	90.4d s7	0.288498				90.4d s8	0.072489
sgSEPSECS	90.5a s12	0.423121		0.522501		90.5a s13	0.336502		0.409698
sgSEPSECS	90.5a s2	0.613805				90.5a s3	0.449591
sgSEPSECS	90.5a s7	0.530578				90.5a s8	0.443
sgSEPSECS	90.5b s12	0.521284		0.385095		90.5b s13	0.143643		0.274123
sgSEPSECS	90.5b s2	0.366834				90.5b s3	0.375468
sgSEPSECS	90.5b s7	0.267166				90.5b s8	0.303258
sgSEPSECS	90.5c s12	0.328479		0.261779		90.5c s13	0.119531		0.131627
sgSEPSECS	90.5c s2	0.211065				90.5c s3	0.142011
sgSEPSECS	90.5c s7	0.245794				90.5c s8	0.13334
sgSEPSECS	90.5d s12	0.24231		0.28941		90.5d s13	0.125063		0.125232
sgSEPSECS	90.5d s2	0.234457				90.5d s3	0.137527
sgSEPSECS	90.5d s7	0.391462				90.5d s8	0.113106
sgSEPSECS	90.6a s12	0.123436		0.181102		90.6a s13	0.022721		0.0522177
sgSEPSECS	90.6a s2	0.272912				90.6a s3	0.069245
sgSEPSECS	90.6a s7	0.146959				90.6a s8	0.064687
sgSEPSECS	90.6b s12	0.15725		0.139075		90.6b s13	0.107386		0.0910207
sgSEPSECS	90.6b s2	0.12675				90.6b s3	0.070495
sgSEPSECS	90.6b s7	0.133225				90.6b s8	0.095181
sgSEPSECS	90.6c s12	0.72181		0.727805		90.6c s13	0.074888		0.093477
sgSEPSECS	90.6c s2	0.735074				90.6c s3	0.120134
sgSEPSECS	90.6c s7	0.726531				90.6c s8	0.085409
sgSEPSECS	90.6d s12	0.607723		0.612153		90.6d s13	0.273126		0.195466
sgSEPSECS	90.6d s2	0.671845				90.6d s3	0.206951
sgSEPSECS	90.6d s7	0.55689				90.6d s8	0.106322
